# Supplementary material for: Assessment of brain reference genes for RT-qPCR studies in neurodegenerative diseases
Source: Sci Rep. 2016 Nov 17;6:37116. doi: 10.1038/srep37116 (PMC5112547; doi:10.1038/srep37116)
Supplement: Supplementary Dataset 1 [file srep37116-s2.xls]

## Sheet: Information
Title	Assessment of brain reference genes for RT-qPCR studies in neurodegenerative diseases
Authors	Rasmus Rydbirki*, Jonas Folkei, Kristian Wingeii,iii, Susana Aznari, Bente Pakkenbergi,iv and Tomasz Brudeki
Affilations	iResearch Laboratory for Stereology and Neuroscience, Bispebjerg-Frederiksberg Hospital, University Hospital of Copenhagen, Bispebjerg Bakke 23, DK-2400, Copenhagen, Denmark
	iiBispebjerg Movement Disorder Biobank, Bispebjerg-Frederiksberg Hospital, University Hospital of Copenhagen, Bispebjerg Bakke 23, DK-2400, Copenhagen, Denmark
	iiiDepartment of Neurology, Bispebjerg-Frederiksberg Hospital, University Hospital of Copenhagen, Bispebjerg Bakke 23, DK-2400, Copenhagen, Denmark
	ivInstitute of Clinical Medicine, Faculty of Health, University of Copenhagen, Blegdamsvej 3B, DK-2200, Copenhagen, Denmark
	*Correspondence to rasmus.rydbirk@regionh.dk
Information	The ranking from the RefFinder software are presented in the first two sheets. The assigned ranks are presented in the last two sheets.

## Sheet: RefFinder ranking - PFC
Prefrontal cortex	Comprehensive ranking
Gene\Group	NC + AD		NC + MSA		NC + PD		NC + PSP		NC + AD + MSA		NC + AD + MSA + PSP		NC + AD + PD		NC + AD + PD + MSA		NC + AD + PD + PSP		NC + AD + PSP		NC + MSA + PSP		NC + PD + MSA		NC + PD + PSP		NC + PD + MSA + PSP		PD + MSA		PD + MSA + PSP		PD + PSP		AD + MSA		AD + MSA + PSP		AD + PD		AD + PD + MSA		AD + PD + MSA + PSP		AD + PD + PSP		AD + PSP		MSA + PSP
	PPIA	1.86	TOP1	1.57	CYC1	1.57	CYC1	1.57	UBE2D2	1.41	UBE2D2	1.68	CYC1	1.41	UBE2D2	1.32	CYC1	1.57	CYC1	1.57	TOP1	2	UBE2D2	1.73	CYC1	1.57	UBE2D2	1.78	UBE2D2	2.21	CYC1	2	CYC1	1.32	UBE2D2	1.41	UBE2D2	1.68	UBE2D2	1.32	UBE2D2	1.41	UBE2D2	1.41	CYC1	1.57	CYC1	1.32	CYC1
	CYC1	2.21	UBE2D2	1.86	UBE2D2	2	UBE2D2	2.45	CYC1	2.45	CYC1	2.06	UBE2D2	2.21	CYC1	2.21	UBE2D2	1.86	UBE2D2	1.86	CYC1	2.28	CYC1	2.21	UBE2D2	2	CYC1	2.06	RPL13	2.45	UBE2D2	2.34	UBE2D2	2.3	CYC1	2.45	CYC1	2.06	CYC1	2	CYC1	1.86	CYC1	1.86	UBE2D2	1.68	UBE2D2	2	PUM1
	UBE2D2	2.55	CYC1	3.46	PUM1	3.16	TOP1	2.63	TOP1	2.91	TOP1	2.91	PUM1	3.31	TOP1	2.91	TOP1	2.91	TOP1	3.03	UBE2D2	2.34	PUM1	3.34	TOP1	3.03	TOP1	3.03	CYC1	2.63	RPL13	2.83	PUM1	3.22	TOP1	3	TOP1	2.91	RPL13	3.46	RPL13	3.72	RPL13	3.46	RPL13	3.31	TOP1	3.57	RPL13
	PUM1	4.36	PPIA	4.28	PPIA	3.98	PPIA	3.72	RPL13	4.45	RPL13	4.12	RPL13	3.66	RPL13	4.12	RPL13	3.66	RPL13	3.66	PPIA	4.6	TOP1	4.09	PPIA	4.12	PPIA	4.12	UBC	2.78	PUM1	3.22	TBP	3.46	RPL13	4.86	PPIA	4.43	TOP1	3.57	TOP1	3.83	TOP1	3.83	TOP1	3.83	PPIA	4.23	UBE2D2
	ACTB	4.43	PUM1	5	RPL13	4.53	RPL13	4.7	PPIA	4.68	PPIA	4.6	PPIA	4.12	PPIA	4.86	PPIA	4.43	PPIA	3.94	RPL13	4.7	PPIA	4.12	RPL13	4.41	RPL13	4.7	PUM1	4.4	UBC	4.82	PPIA	4.68	ACTB	4.86	RPL13	4.68	PPIA	5.14	PPIA	5.14	PPIA	4.86	PPIA	4.47	RPL13	4.33	TOP1
	TBP	5.2	RPL13	5.03	TOP1	4.56	PUM1	5	PUM1	4.95	PUM1	5.23	TOP1	4.21	PUM1	4.95	PUM1	5.23	PUM1	5.48	PUM1	4.73	RPL13	4.7	PUM1	5	PUM1	4.73	PPIA	4.74	PPIA	5.29	RPL13	5.29	B2M	5.18	B2M	5.18	PUM1	5.57	PUM1	5.18	PUM1	5.48	B2M	5.79	B2M	4.56	UBC
	TOP1	6.06	GADPH	6.9	GADPH	6.4	GADPH	6.82	ACTB	6.34	B2M	6.34	ACTB	7.84	ACTB	7.17	B2M	7.75	B2M	7.54	GADPH	6.82	GADPH	6.64	GADPH	7.09	GADPH	6.82	TBP	5.8	TBP	6	TOP1	5.89	PUM1	5.79	PUM1	5.69	B2M	5.96	B2M	6.48	B2M	6.31	PUM1	5.96	PUM1	6.4	PPIA
	RPL13	6.74	UBC	7.18	TBP	8.45	ACTB	8.74	B2M	6.51	ACTB	7.36	ATP5B	8.46	UBC	8.19	ACTB	8.28	ACTB	8.01	UBC	7.18	UBC	7.18	UBC	7.95	UBC	7.18	TOP1	7.48	TOP1	6.06	UBC	6.88	CycA	6	ACTB	7.17	ATP5B	8.35	ACTB	7.65	ACTB	8.38	ATP5B	8.35	ACTB	7.97	GADPH
	ATP5B	7.11	ACTB	7.36	ATP5B	8.85	TBP	8.74	ATP5B	8.18	ATP5B	8.38	TBP	8.74	B2M	8.34	ATP5B	8.38	ATP5B	8.46	ACTB	8.38	ATP5B	8.63	TBP	7.97	ATP5B	8.38	GADPH	8.71	GADPH	8.15	GADPH	9.24	UBC	8.61	UBC	8.61	ACTB	8.46	UBC	8.19	UBC	8.41	ACTB	9.12	ATP5B	8.97	TBP
	B2M	10.49	ATP5B	9.19	UBC	9.03	UBC	9.12	UBC	9.82	UBC	9.03	B2M	8.82	ATP5B	8.38	TBP	9.49	TBP	9.21	ATP5B	9.39	ACTB	9.39	ATP5B	8.92	TBP	8.71	ATP5B	9.74	ATP5B	10.24	ATP5B	10.24	ATP5B	8.63	ATP5B	8.82	EIF4A2	9.01	ATP5B	8.3	ATP5B	8.53	UBC	9.23	EIF4A2	9.97	ACTB
	EIF4A2	10.49	TBP	10.19	ACTB	10.4	B2M	9.82	TBP	9.93	TBP	10.19	UBC	9.97	TBP	10.17	UBC	9.82	EIF4A2	11	TBP	9.49	TBP	9.46	ACTB	10.68	ACTB	9.93	EIF4A2	11.47	EIF4A2	11.47	B2M	11.17	TBP	10.93	TBP	10.69	UBC	10.22	EIF4A2	10.93	TBP	10.44	EIF4A2	10.44	UBC	10.49	B2M
	UBC	12	B2M	10.84	B2M	11.47	ATP5B	9.97	EIF4A2	11.74	EIF4A2	11.17	EIF4A2	12	EIF4A2	11.47	EIF4A2	11.17	UBC	11.17	B2M	10.09	B2M	10.84	B2M	11.17	B2M	11.17	ACTB	12	B2M	11.51	EIF4A2	11.24	EIF4A2	11.22	EIF4A2	11.22	TBP	11.17	TBP	10.93	EIF4A2	10.93	TBP	10.67	TBP	10.74	ATP5B
	GADPH	13	EIF4A2	13	EIF4A2	12.47	EIF4A2	12.74	GADPH	13	GADPH	13	GADPH	13	GADPH	13	GADPH	13	GADPH	13	EIF4A2	13	EIF4A2	13	EIF4A2	12.74	EIF4A2	13	B2M	12.47	ACTB	12	ACTB	13	GADPH	13	GADPH	13	GADPH	13	GADPH	13	GADPH	13	GADPH	13	GADPH	13	EIF4A2
Prefrontal cortex	ΔCt method
Gene\Group	NC + AD		NC + MSA		NC + PD		NC + PSP		NC + AD + MSA		NC + AD + MSA + PSP		NC + AD + PD		NC + AD + PD + MSA		NC + AD + PD + PSP		NC + AD + PSP		NC + MSA + PSP		NC + PD + MSA		NC + PD + PSP		NC + PD + MSA + PSP		PD + MSA		PD + MSA + PSP		PD + PSP		AD + MSA		AD + MSA + PSP		AD + PD		AD + PD + MSA		AD + PD + MSA + PSP		AD + PD + PSP		AD + PSP		MSA + PSP
	CYC1	1.13	TOP1	0.99	CYC1	1.05	CYC1	1	UBE2D2	1.19	CYC1	1.18	UBE2D2	1.24	UBE2D2	1.18	CYC1	1.19	CYC1	1.19	CYC1	0.99	UBE2D2	0.97	CYC1	0.98	CYC1	0.96	UBE2D2	0.66	UBE2D2	0.74	CYC1	0.71	UBE2D2	1.18	CYC1	1.15	UBE2D2	1.21	UBE2D2	1.13	UBE2D2	1.1	CYC1	1.14	CYC1	1.18	CYC1
	UBE2D2	1.13	UBE2D2	1	UBE2D2	1.05	PPIA	1.03	CYC1	1.22	UBE2D2	1.19	CYC1	1.24	CYC1	1.21	UBE2D2	1.21	UBE2D2	1.23	TOP1	0.99	CYC1	1.01	UBE2D2	1.02	UBE2D2	0.96	UBC	0.71	CYC1	0.75	UBE2D2	0.76	CYC1	1.23	UBE2D2	1.15	CYC1	1.23	CYC1	1.17	CYC1	1.1	UBE2D2	1.16	UBE2D2	1.21	UBE2D2
	PPIA	1.14	PPIA	1.03	PPIA	1.09	TOP1	1.03	TOP1	1.24	TOP1	1.21	TOP1	1.3	TOP1	1.25	TOP1	1.25	TOP1	1.24	UBE2D2	1	PPIA	1.02	PPIA	1.04	PPIA	0.99	CYC1	0.74	PUM1	0.78	PUM1	0.78	TOP1	1.26	TOP1	1.19	TOP1	1.31	TOP1	1.23	TOP1	1.16	TOP1	1.22	TOP1	1.24	PUM1
	ACTB	1.17	CYC1	1.04	TOP1	1.11	UBE2D2	1.06	PPIA	1.27	PPIA	1.24	PPIA	1.32	PPIA	1.28	PPIA	1.27	PPIA	1.24	PPIA	1.01	TOP1	1.04	TOP1	1.05	TOP1	1	PPIA	0.74	PPIA	0.79	PPIA	0.8	ACTB	1.3	PPIA	1.23	PPIA	1.36	PPIA	1.26	PPIA	1.19	PPIA	1.26	PPIA	1.26	TOP1
	TOP1	1.17	PUM1	1.07	PUM1	1.16	PUM1	1.11	PUM1	1.29	PUM1	1.29	PUM1	1.37	PUM1	1.31	PUM1	1.33	PUM1	1.33	PUM1	1.05	PUM1	1.07	PUM1	1.09	PUM1	1.03	PUM1	0.77	TOP1	0.81	TOP1	0.82	PUM1	1.3	PUM1	1.26	PUM1	1.4	PUM1	1.28	PUM1	1.22	RPL13	1.29	RPL13	1.34	PPIA
	PUM1	1.2	GADPH	1.12	GADPH	1.2	GADPH	1.15	ACTB	1.31	RPL13	1.37	RPL13	1.43	RPL13	1.39	RPL13	1.36	RPL13	1.37	GADPH	1.1	GADPH	1.12	GADPH	1.14	GADPH	1.08	RPL13	0.78	UBC	0.82	TBP	0.83	CycA	1.31	RPL13	1.31	RPL13	1.4	RPL13	1.32	RPL13	1.24	PUM1	1.3	PUM1	1.35	GADPH
	RPL13	1.31	ACTB	1.13	RPL13	1.28	RPL13	1.22	RPL13	1.43	ACTB	1.38	ACTB	1.59	ACTB	1.5	ACTB	1.56	ACTB	1.44	RPL13	1.19	RPL13	1.2	RPL13	1.18	RPL13	1.14	TOP1	0.81	GADPH	0.84	RPL13	0.84	RPL13	1.41	ACTB	1.34	ATP5B	1.65	ACTB	1.51	ATP5B	1.44	ATP5B	1.54	ACTB	1.42	UBC
	ATP5B	1.42	RPL13	1.27	ATP5B	1.44	ACTB	1.3	ATP5B	1.57	ATP5B	1.55	ATP5B	1.64	ATP5B	1.58	ATP5B	1.59	ATP5B	1.58	ACTB	1.21	ATP5B	1.32	ATP5B	1.35	ATP5B	1.27	GADPH	0.82	RPL13	0.85	UBC	0.85	ATP5B	1.57	ATP5B	1.5	ACTB	1.69	ATP5B	1.52	ACTB	1.44	B2M	1.55	B2M	1.45	RPL13
	TBP	1.54	ATP5B	1.37	TBP	1.44	TBP	1.37	TBP	1.78	B2M	1.69	TBP	1.78	TBP	1.74	TBP	1.71	B2M	1.66	ATP5B	1.31	ACTB	1.36	TBP	1.35	TBP	1.31	TBP	0.85	TBP	0.88	GADPH	0.87	B2M	1.68	B2M	1.51	B2M	1.74	UBC	1.63	B2M	1.52	ACTB	1.56	ATP5B	1.58	ACTB
	EIF4A2	1.57	TBP	1.46	ACTB	1.52	ATP5B	1.39	B2M	1.81	TBP	1.71	UBC	1.85	UBC	1.75	B2M	1.75	TBP	1.7	TBP	1.37	TBP	1.39	ACTB	1.43	ACTB	1.32	ATP5B	0.89	ATP5B	0.93	ATP5B	0.96	UBC	1.84	UBC	1.68	UBC	1.83	B2M	1.66	UBC	1.53	UBC	1.67	EIF4A2	1.72	ATP5B
	B2M	1.65	UBC	1.59	UBC	1.59	B2M	1.61	UBC	1.85	UBC	1.8	B2M	1.91	B2M	1.83	UBC	1.8	EIF4A2	1.8	UBC	1.54	UBC	1.47	UBC	1.53	UBC	1.42	EIF4A2	1.2	EIF4A2	1.14	EIF4A2	1	TBP	1.92	TBP	1.73	EIF4A2	1.87	TBP	1.75	TBP	1.61	EIF4A2	1.68	TBP	1.82	TBP
	UBC	1.82	B2M	1.81	B2M	1.91	UBC	1.69	EIF4A2	1.96	EIF4A2	1.87	EIF4A2	1.95	EIF4A2	1.95	EIF4A2	1.86	UBC	1.91	B2M	1.61	B2M	1.77	B2M	1.66	B2M	1.6	ACTB	1.23	ACTB	1.15	B2M	1.09	EIF4A2	1.94	EIF4A2	1.74	TBP	1.9	EIF4A2	1.81	EIF4A2	1.66	TBP	1.71	UBC	1.9	B2M
	GADPH	4.45	EIF4A2	1.95	EIF4A2	1.92	EIF4A2	1.73	GADPH	3.82	GADPH	3.4	GADPH	3.82	GADPH	3.39	GADPH	3.4	GADPH	3.82	EIF4A2	1.77	EIF4A2	1.85	EIF4A2	1.73	EIF4A2	1.69	B2M	1.24	B2M	1.18	ACTB	1.25	GADPH	4.07	GADPH	3.58	GADPH	4.04	GADPH	3.56	GADPH	3.21	GADPH	3.57	GADPH	4.08	EIF4A2
Prefrontal cortex	BestKeeper
Gene\Group	NC + AD		NC + MSA		NC + PD		NC + PSP		NC + AD + MSA		NC + AD + MSA + PSP		NC + AD + PD		NC + AD + PD + MSA		NC + AD + PD + PSP		NC + AD + PSP		NC + MSA + PSP		NC + PD + MSA		NC + PD + PSP		NC + PD + MSA + PSP		PD + MSA		PD + MSA + PSP		PD + PSP		AD + MSA		AD + MSA + PSP		AD + PD		AD + PD + MSA		AD + PD + MSA + PSP		AD + PD + PSP		AD + PSP		MSA + PSP
	TBP	1.18	RPL13	1.09	RPL13	1.08	RPL13	1.16	RPL13	1.27	RPL13	1.16	RPL13	1.21	RPL13	1.11	RPL13	1.15	RPL13	1.32	RPL13	0.97	RPL13	0.96	RPL13	1	RPL13	0.92	RPL13	0.66	RPL13	0.7	TBP	0.72	B2M	1	B2M	0.92	RPL13	1.05	RPL13	0.98	RPL13	0.94	RPL13	1.02	B2M	0.9	PUM1
	PUM1	1.19	UBC	1.39	UBE2D2	1.37	CYC1	1.4	B2M	1.53	B2M	1.33	CYC1	1.4	CYC1	1.4	CYC1	1.31	CYC1	1.4	UBC	1.27	UBC	1.21	CYC1	1.22	UBC	1.14	TBP	0.69	TBP	0.72	RPL13	0.74	RPL13	1.14	RPL13	1.03	B2M	1.13	B2M	1.07	B2M	1	B2M	1.03	RPL13	1.21	RPL13
	CYC1	1.32	UBE2D2	1.53	CYC1	1.4	UBE2D2	1.5	CYC1	1.55	CYC1	1.4	UBE2D2	1.4	UBE2D2	1.41	UBE2D2	1.34	UBE2D2	1.44	CYC1	1.29	UBE2D2	1.25	UBC	1.26	CYC1	1.15	PUM1	0.71	PUM1	0.72	PUM1	0.79	CYC1	1.4	CYC1	1.19	UBE2D2	1.19	CYC1	1.19	CYC1	1.08	CYC1	1.12	CYC1	1.22	TBP
	PPIA	1.39	CYC1	1.54	PUM1	1.41	UBC	1.55	UBE2D2	1.6	UBE2D2	1.47	PUM1	1.46	B2M	1.43	B2M	1.4	B2M	1.45	PUM1	1.34	CYC1	1.27	UBE2D2	1.27	PUM1	1.18	CYC1	0.72	CYC1	0.79	CYC1	0.79	UBE2D2	1.43	UBC	1.31	CYC1	1.24	UBE2D2	1.2	UBE2D2	1.16	UBE2D2	1.16	UBE2D2	1.25	CYC1
	ATP5B	1.41	PUM1	1.57	UBC	1.45	PUM1	1.56	PUM1	1.65	UBC	1.54	B2M	1.58	UBC	1.49	PUM1	1.47	PPIA	1.53	UBE2D2	1.39	PUM1	1.29	PUM1	1.29	UBE2D2	1.22	UBC	0.78	UBC	0.82	UBC	0.84	UBC	1.54	UBE2D2	1.31	EIF4A2	1.37	UBC	1.29	UBC	1.19	PPIA	1.28	PPIA	1.34	UBC
	RPL13	1.45	TOP1	1.7	TOP1	1.51	PPIA	1.61	PPIA	1.74	PUM1	1.57	PPIA	1.58	PUM1	1.5	PPIA	1.49	PUM1	1.58	B2M	1.43	PPIA	1.37	PPIA	1.38	PPIA	1.29	UBE2D2	0.84	UBE2D2	0.93	UBE2D2	0.9	PPIA	1.57	PUM1	1.39	TOP1	1.39	PUM1	1.32	PUM1	1.21	UBC	1.29	TOP1	1.45	B2M
	UBE2D2	1.48	PPIA	1.71	PPIA	1.59	TOP1	1.65	UBC	1.75	PPIA	1.59	TOP1	1.6	PPIA	1.58	UBC	1.51	TOP1	1.64	PPIA	1.49	TOP1	1.43	TOP1	1.4	TOP1	1.36	PPIA	0.91	PPIA	0.96	PPIA	0.9	ACTB	1.58	PPIA	1.39	PPIA	1.4	PPIA	1.33	PPIA	1.24	PUM1	1.32	UBC	1.53	UBE2D2
	ACTB	1.56	B2M	1.79	GADPH	1.71	B2M	1.65	TOP1	1.8	TOP1	1.65	TBP	1.7	TOP1	1.59	TOP1	1.51	TBP	1.74	TOP1	1.53	B2M	1.59	TBP	1.51	TBP	1.38	TOP1	1	B2M	0.99	TOP1	1.02	PUM1	1.61	TOP1	1.5	PUM1	1.41	TOP1	1.43	TOP1	1.35	TOP1	1.34	PUM1	1.54	PPIA
	TOP1	1.7	GADPH	1.89	TBP	1.78	TBP	1.75	ACTB	1.87	EIF4A2	1.83	UBC	1.73	ACTB	1.79	EIF4A2	1.74	UBC	1.77	TBP	1.58	GADPH	1.61	B2M	1.52	B2M	1.38	ATP5B	1.02	TOP1	1.07	B2M	1.04	TOP1	1.67	ACTB	1.55	UBC	1.5	EIF4A2	1.5	EIF4A2	1.49	EIF4A2	1.41	EIF4A2	1.59	ACTB
	B2M	1.79	ACTB	1.92	B2M	1.87	GADPH	1.81	ATP5B	1.96	ACTB	1.84	ACTB	1.81	EIF4A2	1.79	TBP	1.77	ATP5B	1.8	GADPH	1.69	TBP	1.63	GADPH	1.59	GADPH	1.52	GADPH	1.06	GADPH	1.15	GADPH	1.15	EIF4A2	1.68	EIF4A2	1.6	ACTB	1.6	ACTB	1.56	TBP	1.5	TBP	1.59	ATP5B	1.65	TOP1
	EIF4A2	2.16	ATP5B	1.98	ATP5B	1.91	ATP5B	1.96	EIF4A2	1.96	ATP5B	1.9	ATP5B	1.81	ATP5B	1.88	ATP5B	1.82	EIF4A2	1.91	ACTB	1.77	ATP5B	1.66	ATP5B	1.75	ATP5B	1.61	B2M	1.08	ATP5B	1.17	ATP5B	1.24	ATP5B	1.84	TBP	1.71	ATP5B	1.66	ATP5B	1.64	ACTB	1.53	ATP5B	1.66	TBP	1.74	GADPH
	UBC	2.25	TBP	2	EIF4A2	1.91	EIF4A2	1.99	TBP	1.98	TBP	1.9	EIF4A2	1.84	TBP	1.92	ACTB	1.88	ACTB	1.97	ATP5B	1.79	ACTB	1.79	EIF4A2	1.75	ACTB	1.7	ACTB	1.3	ACTB	1.29	EIF4A2	1.27	TBP	2.05	ATP5B	1.73	TBP	1.72	TBP	1.75	ATP5B	1.57	ACTB	1.67	ACTB	1.75	ATP5B
	GADPH	3.31	EIF4A2	2.05	ACTB	1.99	ACTB	2.1	GADPH	2.51	GADPH	2.27	GADPH	2.62	GADPH	2.21	GADPH	2.3	GADPH	2.7	EIF4A2	1.85	EIF4A2	1.82	ACTB	1.9	EIF4A2	1.72	EIF4A2	1.38	EIF4A2	1.42	ACTB	1.41	GADPH	2.25	GADPH	2.08	GADPH	2.52	GADPH	2.01	GADPH	1.88	GADPH	2.23	GADPH	2.55	EIF4A2
Prefrontal cortex	NormFinder
Gene\Group	NC + AD		NC + MSA		NC + PD		NC + PSP		NC + AD + MSA		NC + AD + MSA + PSP		NC + AD + PD		NC + AD + PD + MSA		NC + AD + PD + PSP		NC + AD + PSP		NC + MSA + PSP		NC + PD + MSA		NC + PD + PSP		NC + PD + MSA + PSP		PD + MSA		PD + MSA + PSP		PD + PSP		AD + MSA		AD + MSA + PSP		AD + PD		AD + PD + MSA		AD + PD + MSA + PSP		AD + PD + PSP		AD + PSP		MSA + PSP
	PPIA	0.107	TOP1	0.17	UBE2D2	0.205	CYC1	0.34	UBE2D2	0.102	UBE2D2	0.266	CYC1	0.213	UBE2D2	0.027	CYC1	0.234	CYC1	0.198	TOP1	0.329	UBE2D2	0.183	CYC1	0.317	UBE2D2	0.342	UBE2D2	0.2	UBE2D2	0.383	CYC1	0.321	UBE2D2	0.23	UBE2D2	0.249	UBE2D2	0.191	UBE2D2	0.226	UBE2D2	0.241	UBE2D2	0.219	CYC1	0.162	CYC1
	CYC1	0.151	UBE2D2	0.229	CYC1	0.322	TOP1	0.345	CYC1	0.312	CYC1	0.306	UBE2D2	0.27	CYC1	0.307	UBE2D2	0.246	UBE2D2	0.279	UBE2D2	0.388	TOP1	0.382	UBE2D2	0.374	CYC1	0.369	UBC	0.344	CYC1	0.389	UBE2D2	0.427	CYC1	0.339	CYC1	0.321	CYC1	0.2	CYC1	0.322	CYC1	0.317	CYC1	0.228	UBE2D2	0.182	TOP1
	UBE2D2	0.188	CYC1	0.44	TOP1	0.413	UBE2D2	0.452	TOP1	0.48	TOP1	0.461	TOP1	0.508	TOP1	0.485	TOP1	0.485	PPIA	0.444	CYC1	0.397	CYC1	0.384	TOP1	0.428	TOP1	0.41	PPIA	0.399	PUM1	0.453	PUM1	0.454	TOP1	0.556	TOP1	0.511	TOP1	0.536	TOP1	0.541	TOP1	0.517	TOP1	0.515	TOP1	0.501	UBE2D2
	ACTB	0.271	PPIA	0.514	PPIA	0.553	PPIA	0.465	PPIA	0.537	PPIA	0.548	PPIA	0.587	PPIA	0.608	PPIA	0.581	TOP1	0.482	PPIA	0.507	PPIA	0.523	PPIA	0.534	PPIA	0.519	CYC1	0.407	PPIA	0.475	PPIA	0.511	ACTB	0.583	PPIA	0.622	RPL13	0.593	RPL13	0.588	RPL13	0.592	RPL13	0.586	PPIA	0.55	PUM1
	PUM1	0.454	PUM1	0.594	PUM1	0.696	PUM1	0.692	ACTB	0.56	PUM1	0.686	RPL13	0.71	PUM1	0.693	RPL13	0.683	RPL13	0.696	PUM1	0.608	PUM1	0.612	PUM1	0.651	PUM1	0.595	PUM1	0.455	TOP1	0.493	TOP1	0.528	RPL13	0.656	RPL13	0.628	PPIA	0.72	PPIA	0.677	PPIA	0.635	PPIA	0.658	RPL13	0.61	PPIA
	TOP1	0.543	ACTB	0.715	RPL13	0.791	GADPH	0.77	PUM1	0.612	RPL13	0.718	PUM1	0.726	RPL13	0.71	PUM1	0.744	PUM1	0.716	GADPH	0.725	GADPH	0.734	RPL13	0.733	GADPH	0.712	RPL13	0.494	UBC	0.51	TBP	0.563	CycA	0.659	PUM1	0.718	PUM1	0.814	PUM1	0.727	PUM1	0.708	PUM1	0.782	B2M	0.665	GADPH
	RPL13	0.721	GADPH	0.728	GADPH	0.798	RPL13	0.779	RPL13	0.758	ACTB	0.808	ACTB	1.014	ACTB	0.949	ACTB	1.064	ACTB	0.851	RPL13	0.772	RPL13	0.752	GADPH	0.764	RPL13	0.717	TOP1	0.506	GADPH	0.547	RPL13	0.572	PUM1	0.661	ACTB	0.799	B2M	1.08	ACTB	1.008	ACTB	0.996	B2M	0.953	PUM1	0.799	UBC
	ATP5B	0.76	RPL13	0.851	ATP5B	1.19	ACTB	0.999	ATP5B	1.084	ATP5B	1.114	ATP5B	1.154	ATP5B	1.144	ATP5B	1.154	ATP5B	1.088	ACTB	0.877	ACTB	1.069	TBP	1.097	ATP5B	1.02	GADPH	0.521	RPL13	0.565	UBC	0.584	B2M	1.017	B2M	0.908	ACTB	1.166	B2M	1.104	B2M	1.011	ACTB	1.108	ACTB	0.902	RPL13
	TBP	1.015	ATP5B	1.124	TBP	1.199	TBP	1.124	B2M	1.304	B2M	1.2	TBP	1.392	UBC	1.356	B2M	1.277	B2M	1.115	ATP5B	1.066	ATP5B	1.075	ATP5B	1.101	ACTB	1.046	TBP	0.598	TBP	0.636	GADPH	0.588	ATP5B	1.118	ATP5B	1.096	ATP5B	1.206	ATP5B	1.119	ATP5B	1.065	ATP5B	1.14	ATP5B	1.132	ACTB
	B2M	1.15	TBP	1.252	ACTB	1.238	ATP5B	1.149	TBP	1.408	TBP	1.37	B2M	1.421	B2M	1.384	TBP	1.351	TBP	1.308	TBP	1.143	TBP	1.157	ACTB	1.166	TBP	1.066	ATP5B	0.646	ATP5B	0.707	ATP5B	0.749	UBC	1.407	UBC	1.258	EIF4A2	1.384	UBC	1.172	UBC	1.1	EIF4A2	1.217	EIF4A2	1.22	ATP5B
	EIF4A2	1.166	UBC	1.316	UBC	1.292	B2M	1.351	UBC	1.478	UBC	1.434	UBC	1.463	TBP	1.407	UBC	1.427	EIF4A2	1.386	UBC	1.294	UBC	1.184	UBC	1.286	UBC	1.156	EIF4A2	1.042	EIF4A2	0.959	EIF4A2	0.773	EIF4A2	1.477	EIF4A2	1.302	UBC	1.397	EIF4A2	1.372	EIF4A2	1.243	UBC	1.255	TBP	1.506	TBP
	UBC	1.554	B2M	1.588	B2M	1.714	UBC	1.48	EIF4A2	1.566	EIF4A2	1.497	EIF4A2	1.549	EIF4A2	1.584	EIF4A2	1.469	UBC	1.577	B2M	1.37	B2M	1.562	B2M	1.443	B2M	1.388	ACTB	1.097	ACTB	0.989	B2M	0.919	TBP	1.619	TBP	1.441	TBP	1.589	TBP	1.465	TBP	1.326	TBP	1.41	UBC	1.524	B2M
	GADPH	4.383	EIF4A2	1.759	EIF4A2	1.721	EIF4A2	1.519	GADPH	3.694	GADPH	3.259	GADPH	3.682	GADPH	3.244	GADPH	3.252	GADPH	3.704	EIF4A2	1.574	EIF4A2	1.663	EIF4A2	1.524	EIF4A2	1.5	B2M	1.098	B2M	1.016	ACTB	1.112	GADPH	3.965	GADPH	3.475	GADPH	3.928	GADPH	3.447	GADPH	3.094	GADPH	3.458	GADPH	3.983	EIF4A2
Prefrontal cortex	GeNorm
Gene\Group	NC + AD		NC + MSA		NC + PD		NC + PSP		NC + AD + MSA		NC + AD + MSA + PSP		NC + AD + PD		NC + AD + PD + MSA		NC + AD + PD + PSP		NC + AD + PSP		NC + MSA + PSP		NC + PD + MSA		NC + PD + PSP		NC + PD + MSA + PSP		PD + MSA		PD + MSA + PSP		PD + PSP		AD + MSA		AD + MSA + PSP		AD + PD		AD + PD + MSA		AD + PD + MSA + PSP		AD + PD + PSP		AD + PSP		MSA + PSP
	PPIA | UBE2D2	0.534	TOP1 | UBE2D2	0.494	CYC1 | PUM1	0.526	TOP1 | UBE2D2	0.537	TOP1 | UBE2D2	0.508	TOP1 | UBE2D2	0.517	CYC1 | PUM1	0.584	TOP1 | UBE2D2	0.515	TOP1 | UBE2D2	0.549	TOP1 | UBE2D2	0.55	TOP1 | UBE2D2	0.497	CYC1 | PUM1	0.543	TOP1 | UBE2D2	0.56	TOP1 | UBE2D2	0.524	RPL13 | CYC1	0.248	RPL13 | CYC1	0.444	CYC1 | UBE2D2	0.417	TOP1 | UBE2D2	0.46	TOP1 | UBE2D2	0.5	CYC1 | UBE2D2	0.383	CYC1 | UBE2D2	0.453	CYC1 | UBE2D2	0.469	CYC1 | UBE2D2	0.428	CYC1 | UBE2D2	0.466	RPL13 | CYC1
	ACTB	0.553	CYC1	0.594	PPIA	0.623	CYC1	0.62	CYC1	0.572	CYC1	0.572	PPIA	0.624	CYC1	0.556	CYC1	0.565	CYC1	0.589	CYC1	0.588	UBE2D2	0.618	CYC1	0.591	CYC1	0.574	UBC	0.416	UBC	0.527	PUM1	0.509	CYC1	0.508	CYC1	0.527	TOP1	0.448	TOP1	0.494	TOP1	0.513	TOP1	0.496	TOP1	0.519	PUM1
	CYC1	0.578	PPIA	0.643	UBE2D2	0.656	PPIA	0.667	PUM1	0.626	PPIA	0.64	UBE2D2	0.643	PUM1	0.64	PPIA	0.651	PPIA	0.645	PPIA	0.643	PPIA	0.641	PPIA	0.66	PPIA	0.639	UBE2D2	0.432	PUM1	0.559	TBP	0.54	PUM1	0.589	PPIA	0.619	PUM1	0.595	PUM1	0.597	PPIA	0.611	PPIA	0.616	PPIA	0.623	UBC
	TOP1	0.601	PUM1	0.668	GADPH	0.703	PUM1	0.732	PPIA	0.648	PUM1	0.686	TOP1	0.675	PPIA	0.665	PUM1	0.695	PUM1	0.702	PUM1	0.693	TOP1	0.669	PUM1	0.699	PUM1	0.675	PUM1	0.467	UBE2D2	0.581	PPIA	0.561	ACTB	0.624	PUM1	0.67	PPIA	0.636	PPIA	0.633	PUM1	0.651	PUM1	0.664	PUM1	0.692	UBE2D2
	PUM1	0.619	GADPH	0.699	TOP1	0.754	GADPH	0.779	ACTB	0.671	ACTB	0.753	RPL13	0.766	ACTB	0.781	RPL13	0.774	RPL13	0.765	GADPH	0.734	GADPH	0.715	GADPH	0.755	GADPH	0.723	PPIA	0.515	TOP1	0.608	TOP1	0.604	CycA	0.641	ACTB	0.73	RPL13	0.739	ATP5B	0.737	RPL13	0.733	RPL13	0.745	ACTB	0.751	TOP1
	RPL13	0.667	ACTB	0.716	TBP	0.822	ACTB	0.843	ATP5B	0.757	ATP5B	0.823	ACTB	0.875	ATP5B	0.844	ATP5B	0.885	ACTB	0.826	ACTB	0.787	ATP5B	0.784	TBP	0.818	ATP5B	0.783	TBP	0.544	PPIA	0.636	UBC	0.632	ATP5B	0.72	ATP5B	0.789	ATP5B	0.851	ACTB	0.821	ATP5B	0.82	ATP5B	0.844	RPL13	0.807	PPIA
	ATP5B	0.746	ATP5B	0.777	ATP5B	0.873	TBP	0.89	RPL13	0.848	RPL13	0.894	ATP5B	0.941	RPL13	0.919	ACTB	0.949	ATP5B	0.898	ATP5B	0.829	TBP	0.834	ATP5B	0.861	TBP	0.828	TOP1	0.568	TBP	0.653	RPL13	0.653	RPL13	0.821	RPL13	0.86	ACTB	0.938	RPL13	0.889	ACTB	0.884	ACTB	0.921	ATP5B	0.875	GADPH
	TBP	0.824	TBP	0.841	ACTB	0.943	ATP5B	0.923	TBP	0.94	TBP	0.97	TBP	1.01	TBP	0.99	TBP	1.01	TBP	0.97	TBP	0.875	ACTB	0.885	RPL13	0.92	ACTB	0.881	GADPH	0.615	GADPH	0.69	GADPH	0.698	TBP	0.943	TBP	0.948	TBP	1.028	TBP	0.968	TBP	0.949	TBP	0.99	B2M	0.938	TBP
	EIF4A2	0.906	RPL13	0.921	RPL13	1.007	RPL13	0.974	B2M	1.078	B2M	1.086	UBC	1.145	UBC	1.117	B2M	1.14	B2M	1.068	RPL13	0.934	RPL13	0.943	ACTB	0.975	RPL13	0.93	ATP5B	0.649	ATP5B	0.721	ATP5B	0.735	B2M	1.049	B2M	1.027	B2M	1.153	UBC	1.07	UBC	1.04	B2M	1.081	TBP	1.025	ATP5B
	B2M	0.986	UBC	1.047	UBC	1.124	B2M	1.098	UBC	1.184	UBC	1.19	B2M	1.262	B2M	1.228	UBC	1.237	EIF4A2	1.174	UBC	1.052	UBC	1.047	UBC	1.089	UBC	1.026	EIF4A2	0.738	EIF4A2	0.791	EIF4A2	0.779	UBC	1.159	UBC	1.119	UBC	1.247	B2M	1.158	B2M	1.108	UBC	1.166	EIF4A2	1.125	ACTB
	UBC	1.074	B2M	1.175	B2M	1.265	UBC	1.203	EIF4A2	1.282	EIF4A2	1.28	EIF4A2	1.347	EIF4A2	1.326	EIF4A2	1.315	UBC	1.262	B2M	1.145	B2M	1.171	B2M	1.191	B2M	1.125	ACTB	0.814	ACTB	0.847	B2M	0.824	EIF4A2	1.259	EIF4A2	1.2	EIF4A2	1.324	EIF4A2	1.245	EIF4A2	1.181	EIF4A2	1.229	UBC	1.219	B2M
	GADPH	1.593	EIF4A2	1.294	EIF4A2	1.366	EIF4A2	1.284	GADPH	1.672	GADPH	1.605	GADPH	1.727	GADPH	1.644	GADPH	1.636	GADPH	1.655	EIF4A2	1.24	EIF4A2	1.275	EIF4A2	1.274	EIF4A2	1.212	B2M	0.879	B2M	0.897	ACTB	0.889	GADPH	1.692	GADPH	1.566	GADPH	1.742	GADPH	1.601	GADPH	1.493	GADPH	1.589	GADPH	1.659	EIF4A2
[truncated: 3 more columns]

## Sheet: RefFinder ranking - CB
Cerebellum	Comprehensive ranking
Gene\Group	NC + AD		NC + MSA		NC + PD		NC + PSP		NC + AD + MSA		NC + AD + MSA + PSP		NC + AD + PD		NC + AD + PD + MSA		NC + AD + PD + PSP		NC + AD + PSP		NC + MSA + PSP		NC + PD + MSA		NC + PD + PSP		NC + PD + MSA + PSP		PD + MSA		PD + MSA + PSP		PD + PSP		AD + MSA		AD + MSA + PSP		AD + PD		AD + PD + MSA		AD + PD + MSA + PSP		AD + PD + PSP		AD + PSP		NC + AD + PD + MSA + PSP
Comprehensive	UBE2D2	2.28	UBE2D2	1.68	UBE2D2	1	UBE2D2	1.86	UBE2D2	2	UBE2D2	1.68	UBE2D2	1.68	UBE2D2	1.68	UBE2D2	1.63	UBE2D2	1.68	UBE2D2	1.5	UBE2D2	1.57	UBE2D2	1.19	UBE2D2	1.73	PPIA	1.63	UBE2D2	1.5	UBE2D2	1.5	PPIA	2.51	UBE2D2	1.73	UBE2D2	1.93	PPIA	1.78	UBE2D2	1.68	UBE2D2	1.68	GADPH	2.28	UBE2D2
	TBP	2.51	PPIA	1.86	PPIA	2.06	GADPH	3.76	PPIA	2.45	CYC1	2.71	PPIA	2.3	PPIA	2.3	RPL13	2.91	RPL13	2.91	CYC1	2.45	PPIA	1.68	CYC1	2.38	CYC1	3.56	UBE2D2	2.11	CYC1	2.51	CYC1	3.15	CYC1	3.36	RPL13	3.03	PPIA	2.11	UBE2D2	2.38	RPL13	3.03	RPL13	2.91	UBE2D2	2.45	CYC1
	CYC1	2.63	TBP	3.5	ATP5B	3.85	ATP5B	3.83	TBP	2.78	RPL13	3.22	CYC1	3.95	CYC1	3.95	CYC1	3.08	CYC1	3.08	UBC	3.22	ATP5B	4.15	UBC	4.15	GADPH	3.76	ACTB	3.5	UBC	3.83	RPL13	3.44	TBP	3.5	CYC1	3.08	RPL13	3.46	RPL13	3.72	CYC1	3.08	CYC1	3.08	RPL13	3.03	RPL13
	PPIA	4.12	CYC1	4.58	TOP1	4.82	CYC1	3.85	CYC1	4.56	TBP	3.36	RPL13	4.23	ATP5B	4.47	TBP	3.98	TBP	3.36	RPL13	3.94	PUM1	5.18	RPL13	4.47	ATP5B	3.98	GADPH	3.83	RPL13	4.73	UBC	4.68	UBE2D2	3.57	TBP	3.87	CYC1	4.43	CYC1	4.24	ATP5B	4.43	GADPH	4.16	ATP5B	3.46	TBP
	RPL13	5.44	PUM1	5.29	CYC1	5.09	RPL13	3.94	GADPH	5.05	PUM1	4.3	ATP5B	4.95	TBP	5.18	ATP5B	4.23	PUM1	4.76	TBP	4.76	CYC1	5.63	PUM1	5.86	RPL13	4.23	ATP5B	4.9	ACTB	4.9	TBP	5.62	RPL13	3.64	GADPH	4.4	ATP5B	5	ATP5B	5.23	TBP	4.53	ATP5B	4.23	TBP	4.33	ATP5B
	ATP5B	5.63	ATP5B	5.45	PUM1	5.32	UBC	4.41	ATP5B	5.23	ATP5B	5	TBP	5.73	RPL13	5.18	PUM1	4.6	ATP5B	5	GADPH	5.32	GADPH	5.89	GADPH	6.06	UBC	4.24	PUM1	5.96	PUM1	5.66	GADPH	5.89	GADPH	5.12	ATP5B	5.18	PUM1	5.61	ACTB	5.48	GADPH	4.61	TBP	5.01	CYC1	5.45	PUM1
	GADPH	6.04	UBC	5.9	ACTB	6.26	TBP	4.88	RPL13	5.63	GADPH	5.05	PUM1	6.45	GADPH	6.18	GADPH	5.42	GADPH	5.05	PUM1	5.45	ACTB	6.45	ATP5B	6.24	PUM1	5.29	RPL13	6.73	GADPH	6.24	PUM1	6	PUM1	5.62	PUM1	5.2	TBP	6	TBP	5.73	PUM1	4.76	PUM1	5.33	PUM1	5.48	GAPDH
	PUM1	6.24	GADPH	6.64	RPL13	7.35	PUM1	5.47	PUM1	6.24	ACTB	8.14	ACTB	6.85	PUM1	6.26	B2M	6.96	B2M	7	ATP5B	6.24	TOP1	6.65	TBP	6.31	TBP	5.74	CYC1	7.26	TBP	6.45	B2M	6.45	ATP5B	6	ACTB	6.48	B2M	7.45	GADPH	6.26	ACTB	5.86	ACTB	6.26	ACTB	6.48	ACTB
	B2M	7.61	RPL13	7.98	GADPH	7.65	B2M	6.7	ACTB	8.14	UBC	8.66	GADPH	7.34	ACTB	6.85	ACTB	8.54	ACTB	8.54	ACTB	9.27	TBP	7.4	B2M	7.14	ACTB	7.97	TOP1	7.49	ATP5B	6.74	ATP5B	6.48	ACTB	6.84	B2M	8.14	GADPH	8.12	PUM1	6.34	B2M	8.82	B2M	7.24	B2M	7.11	PPIA
	ACTB	8.14	TOP1	8.46	UBC	10.46	ACTB	10.68	EIF4A2	8.28	B2M	9.59	B2M	7.65	EIF4A2	8.01	UBC	9.67	UBC	9.67	B2M	10.09	RPL13	7.97	ACTB	7.82	B2M	9.64	TBP	8.49	B2M	7.56	ACTB	6.7	EIF4A2	8.66	UBC	8.85	ACTB	8.14	EIF4A2	7.84	UBC	9.87	UBC	10.4	UBC	9.93	UBC
	EIF4A2	9.19	ACTB	10.09	EIF4A2	10.68	TOP1	10.74	UBC	10.24	PPIA	9.67	EIF4A2	9.19	UBC	10.24	PPIA	10.24	PPIA	10.24	TOP1	10.49	UBC	9.03	TOP1	10	PPIA	9.95	UBC	10.16	PPIA	10.13	TOP1	9.68	B2M	9.68	EIF4A2	10.84	EIF4A2	8.66	B2M	11.14	PPIA	10.72	EIF4A2	11.17	EIF4A2	10.84	B2M
	UBC	10.47	EIF4A2	10.65	TBP	10.72	EIF4A2	11.86	B2M	10.98	EIF4A2	11.47	UBC	10.47	B2M	10.98	EIF4A2	11.17	EIF4A2	11.17	PPIA	10.49	EIF4A2	9.58	PPIA	10.04	TOP1	10.47	EIF4A2	10.4	TOP1	10.49	EIF4A2	10.69	TOP1	11.47	PPIA	11.2	TOP1	10.13	TOP1	11.47	EIF4A2	11.17	PPIA	11.24	PPIA	11.47	EIF4A2
	TOP1	12.24	B2M	12.74	B2M	12	PPIA	12	TOP1	11.98	TOP1	13	TOP1	11.98	TOP1	11.98	TOP1	13	TOP1	13	EIF4A2	12.74	B2M	12.74	EIF4A2	12.74	EIF4A2	13	B2M	11.86	EIF4A2	12.74	PPIA	11.98	UBC	12	TOP1	12.47	UBC	11.47	UBC	12	TOP1	12.47	TOP1	12.47	TOP1	12.17	TOP1
Cerebellum	ΔCt method
Gene\Group	NC + AD		NC + MSA		NC + PD		NC + PSP		NC + AD + MSA		NC + AD + MSA + PSP		NC + AD + PD		NC + AD + PD + MSA		NC + AD + PD + PSP		NC + AD + PSP		NC + MSA + PSP		NC + PD + MSA		NC + PD + PSP		NC + PD + MSA + PSP		PD + MSA		PD + MSA + PSP		PD + PSP		AD + MSA		AD + MSA + PSP		AD + PD		AD + PD + MSA		AD + PD + MSA + PSP		AD + PD + PSP		AD + PSP		NC + AD + PD + MSA + PSP
Delta Ct	UBE2D2	0.81	UBE2D2	0.62	UBE2D2	0.57	UBE2D2	1.01	UBE2D2	0.81	UBE2D2	1.03	UBE2D2	0.77	UBE2D2	0.77	UBE2D2	1	UBE2D2	1.09	UBE2D2	0.93	UBE2D2	0.62	UBE2D2	0.9	UBE2D2	0.87	PPIA	0.62	UBE2D2	0.94	UBE2D2	1.1	PPIA	0.85	UBE2D2	1.12	UBE2D2	0.82	PPIA	0.8	UBE2D2	1.03	UBE2D2	1.09	UBE2D2	1.22	UBE2D2
	TBP	0.81	PPIA	0.66	ATP5B	0.62	CYC1	1.09	PPIA	0.83	CYC1	1.12	PPIA	0.8	PPIA	0.79	RPL13	1.09	RPL13	1.19	CYC1	1.01	PPIA	0.64	CYC1	0.98	CYC1	0.94	UBE2D2	0.65	CYC1	1.03	RPL13	1.18	UBE2D2	0.86	RPL13	1.21	PPIA	0.82	UBE2D2	0.81	RPL13	1.1	RPL13	1.14	RPL13	1.27	CYC1
	CYC1	0.81	CYC1	0.67	PPIA	0.63	UBC	1.17	TBP	0.83	RPL13	1.14	CYC1	0.81	CYC1	0.82	CYC1	1.1	CYC1	1.19	UBC	1.08	ATP5B	0.67	UBC	1.07	UBC	1.02	GADPH	0.69	UBC	1.07	CYC1	1.23	TBP	0.88	CYC1	1.23	RPL13	0.85	CYC1	0.87	CYC1	1.13	CYC1	1.2	GADPH	1.34	RPL13
	PPIA	0.85	ATP5B	0.68	CYC1	0.64	RPL13	1.24	CYC1	0.84	TBP	1.16	RPL13	0.86	ATP5B	0.86	ATP5B	1.15	TBP	1.24	GADPH	1.14	CYC1	0.69	RPL13	1.08	RPL13	1.05	ATP5B	0.7	ACTB	1.09	UBC	1.24	CYC1	0.9	TBP	1.27	CYC1	0.87	RPL13	0.88	ATP5B	1.17	ATP5B	1.24	CYC1	1.35	ATP5B
	RPL13	0.92	TBP	0.7	PUM1	0.64	GADPH	1.29	ATP5B	0.91	ATP5B	1.18	ATP5B	0.86	RPL13	0.87	TBP	1.19	ATP5B	1.26	RPL13	1.15	GADPH	0.71	GADPH	1.13	GADPH	1.05	ACTB	0.71	RPL13	1.11	GADPH	1.27	RPL13	0.94	GADPH	1.27	ATP5B	0.89	ATP5B	0.89	GADPH	1.22	GADPH	1.3	TBP	1.39	TBP
	ATP5B	0.93	GADPH	0.71	TOP1	0.68	ATP5B	1.31	RPL13	0.92	GADPH	1.23	TBP	0.88	TBP	0.88	GADPH	1.24	GADPH	1.32	ATP5B	1.18	PUM1	0.72	ATP5B	1.14	ATP5B	1.07	CYC1	0.74	GADPH	1.13	ACTB	1.27	ATP5B	0.97	ATP5B	1.29	TBP	0.95	TBP	0.94	TBP	1.22	TBP	1.31	ATP5B	1.41	GAPDH
	B2M	1.03	PUM1	0.74	GADPH	0.7	PUM1	1.33	EIF4A2	1.06	PUM1	1.33	B2M	0.97	EIF4A2	0.99	B2M	1.26	B2M	1.38	PUM1	1.21	TOP1	0.75	PUM1	1.16	PUM1	1.1	TOP1	0.75	ATP5B	1.19	ATP5B	1.29	GADPH	1.05	ACTB	1.35	B2M	1	EIF4A2	1.05	ACTB	1.27	B2M	1.34	ACTB	1.48	PUM1
	PUM1	1.04	TOP1	0.78	ACTB	0.71	B2M	1.33	PUM1	1.06	UBC	1.34	PUM1	0.99	PUM1	1	PUM1	1.28	PUM1	1.4	TBP	1.22	RPL13	0.77	ACTB	1.17	ACTB	1.12	RPL13	0.76	PUM1	1.2	B2M	1.38	EIF4A2	1.16	UBC	1.47	EIF4A2	1.08	GADPH	1.05	PUM1	1.33	ACTB	1.36	B2M	1.53	UBC
	EIF4A2	1.1	RPL13	0.81	RPL13	0.73	TBP	1.36	GADPH	1.07	PPIA	1.38	EIF4A2	1	GADPH	1.02	UBC	1.29	UBC	1.41	ACTB	1.25	EIF4A2	0.79	B2M	1.18	PPIA	1.17	PUM1	0.76	PPIA	1.29	PUM1	1.38	ACTB	1.16	PUM1	1.48	TOP1	1.11	PUM1	1.09	UBC	1.34	UBC	1.42	UBC	1.61	PPIA
	UBC	1.12	EIF4A2	0.82	EIF4A2	0.74	ACTB	1.38	UBC	1.15	ACTB	1.4	UBC	1.07	UBC	1.09	PPIA	1.34	PPIA	1.5	TOP1	1.31	TBP	0.81	TOP1	1.24	TOP1	1.18	EIF4A2	0.81	TOP1	1.29	TBP	1.45	PUM1	1.22	B2M	1.51	PUM1	1.12	ACTB	1.1	PPIA	1.36	PUM1	1.42	PUM1	1.63	ACTB
	GADPH	1.15	UBC	0.82	UBC	0.77	TOP1	1.43	B2M	1.23	B2M	1.4	GADPH	1.09	B2M	1.13	ACTB	1.37	ACTB	1.52	PPIA	1.31	UBC	0.82	PPIA	1.27	TBP	1.18	UBC	0.83	B2M	1.31	EIF4A2	1.59	TOP1	1.26	PPIA	1.53	GADPH	1.13	TOP1	1.14	B2M	1.37	PPIA	1.48	PPIA	1.74	B2M
	TOP1	1.31	ACTB	0.94	B2M	0.78	PPIA	1.48	TOP1	1.25	EIF4A2	1.44	TOP1	1.16	TOP1	1.13	EIF4A2	1.39	EIF4A2	1.54	B2M	1.36	ACTB	0.83	TBP	1.27	B2M	1.24	TBP	0.9	TBP	1.32	PPIA	1.6	UBC	1.29	EIF4A2	1.58	UBC	1.17	UBC	1.17	EIF4A2	1.42	EIF4A2	1.52	EIF4A2	1.75	EIF4A2
	ACTB	1.41	B2M	1.2	TBP	0.79	EIF4A2	1.6	ACTB	1.28	TOP1	1.77	ACTB	1.22	ACTB	1.15	TOP1	1.7	TOP1	1.9	EIF4A2	1.44	B2M	1.06	EIF4A2	1.38	EIF4A2	1.3	B2M	1.13	EIF4A2	1.43	TOP1	1.99	B2M	1.35	TOP1	1.88	ACTB	1.19	B2M	1.19	TOP1	1.7	TOP1	1.79	TOP1	2	TOP1
Cerebellum	BestKeeper
Gene\Group	NC + AD		NC + MSA		NC + PD		NC + PSP		NC + AD + MSA		NC + AD + MSA + PSP		NC + AD + PD		NC + AD + PD + MSA		NC + AD + PD + PSP		NC + AD + PSP		NC + MSA + PSP		NC + PD + MSA		NC + PD + PSP		NC + PD + MSA + PSP		PD + MSA		PD + MSA + PSP		PD + PSP		AD + MSA		AD + MSA + PSP		AD + PD		AD + PD + MSA		AD + PD + MSA + PSP		AD + PD + PSP		AD + PSP		NC + AD + PD + MSA + PSP
BestKeeper	GADPH	1.04	UBC	0.81	UBE2D2	0.7	TBP	0.84	GADPH	1.05	PUM1	1.25	ACTB	0.94	ACTB	0.93	PUM1	1.19	PUM1	1.34	TBP	0.94	ACTB	0.84	TBP	0.91	TBP	0.94	ACTB	0.75	TBP	0.99	TBP	0.97	PUM1	0.8	PUM1	1.33	PUM1	0.83	ACTB	0.87	PUM1	1.17	PUM1	1.25	PUM1	1.52	PUM1
	ACTB	1.12	TBP	0.86	PPIA	0.73	PUM1	1.01	ACTB	1.06	TBP	1.31	GADPH	0.96	GADPH	0.98	TBP	1.28	TBP	1.43	PUM1	1.11	TBP	0.86	UBE2D2	1.06	PUM1	1.07	PUM1	0.81	PUM1	1.12	PUM1	1.17	GADPH	0.95	TBP	1.41	ACTB	0.87	PUM1	0.88	TBP	1.28	GADPH	1.38	TBP	1.61	TBP
	PUM1	1.18	PPIA	0.93	ACTB	0.81	UBE2D2	1.12	PUM1	1.09	GADPH	1.41	PUM1	1.04	PUM1	1.01	GADPH	1.31	GADPH	1.49	RPL13	1.25	PPIA	0.86	PUM1	1.07	UBE2D2	1.15	TBP	0.85	B2M	1.26	B2M	1.22	ACTB	1.04	GADPH	1.53	GADPH	0.88	GADPH	0.93	GADPH	1.32	TBP	1.4	GADPH	1.69	GAPDH
	ATP5B	1.32	PUM1	0.94	RPL13	0.83	B2M	1.16	TBP	1.28	ACTB	1.45	ATP5B	1.2	TBP	1.18	ACTB	1.33	ACTB	1.57	UBC	1.28	PUM1	0.87	B2M	1.15	RPL13	1.17	RPL13	0.87	RPL13	1.29	TOP1	1.24	B2M	1.05	B2M	1.57	RPL13	1.08	RPL13	1.14	ACTB	1.38	ACTB	1.47	ATP5B	1.84	ACTB
	TBP	1.42	RPL13	0.97	TOP1	0.85	RPL13	1.24	ATP5B	1.29	ATP5B	1.53	TBP	1.26	ATP5B	1.2	ATP5B	1.41	ATP5B	1.6	UBE2D2	1.29	UBC	0.89	RPL13	1.18	B2M	1.24	UBE2D2	0.89	UBE2D2	1.3	UBE2D2	1.25	TBP	1.14	ACTB	1.66	ATP5B	1.17	ATP5B	1.18	B2M	1.44	ATP5B	1.51	B2M	1.86	ATP5B
	PPIA	1.5	ACTB	1	TBP	0.86	ATP5B	1.31	PPIA	1.38	RPL13	1.58	RPL13	1.26	RPL13	1.22	RPL13	1.47	RPL13	1.72	B2M	1.36	UBE2D2	0.9	ATP5B	1.2	UBC	1.25	GADPH	0.9	ATP5B	1.35	ATP5B	1.31	ATP5B	1.18	ATP5B	1.66	TBP	1.27	TBP	1.18	ATP5B	1.45	RPL13	1.57	ACTB	1.94	RPL13
	RPL13	1.51	CYC1	1.03	CYC1	0.86	UBC	1.34	RPL13	1.41	B2M	1.59	PPIA	1.33	PPIA	1.26	UBE2D2	1.53	B2M	1.75	ATP5B	1.4	RPL13	0.91	PPIA	1.31	ATP5B	1.26	PPIA	0.91	GADPH	1.37	RPL13	1.35	RPL13	1.21	RPL13	1.74	UBE2D2	1.27	B2M	1.22	RPL13	1.47	B2M	1.6	RPL13	1.99	B2M
	CYC1	1.56	UBE2D2	1.06	PUM1	0.87	GADPH	1.42	UBE2D2	1.46	UBE2D2	1.72	UBE2D2	1.34	UBE2D2	1.29	B2M	1.55	UBE2D2	1.84	GADPH	1.42	GADPH	0.97	CYC1	1.31	GADPH	1.29	UBC	0.95	UBC	1.45	GADPH	1.48	CYC1	1.24	UBE2D2	1.91	CYC1	1.29	UBE2D2	1.24	UBE2D2	1.59	UBE2D2	1.69	EIF4A2	2.05	UBE2D2
	UBE2D2	1.58	GADPH	1.1	UBC	0.88	EIF4A2	1.46	CYC1	1.46	CYC1	1.78	CYC1	1.38	CYC1	1.31	EIF4A2	1.63	EIF4A2	1.86	CYC1	1.45	CYC1	0.98	UBC	1.33	CYC1	1.31	B2M	0.97	ACTB	1.47	EIF4A2	1.49	UBE2D2	1.25	EIF4A2	1.91	B2M	1.3	CYC1	1.28	EIF4A2	1.69	EIF4A2	1.73	UBE2D2	2.19	CYC1
	B2M	1.69	TOP1	1.13	GADPH	0.93	TOP1	1.48	B2M	1.47	EIF4A2	1.79	B2M	1.48	B2M	1.36	CYC1	1.67	CYC1	1.94	PPIA	1.48	TOP1	1.01	GADPH	1.33	ACTB	1.31	TOP1	1	TOP1	1.53	UBC	1.62	PPIA	1.28	CYC1	2.03	PPIA	1.35	PPIA	1.29	CYC1	1.74	CYC1	1.89	TOP1	2.25	PPIA
	EIF4A2	1.7	ATP5B	1.17	ATP5B	0.94	CYC1	1.48	UBC	1.64	UBC	1.83	EIF4A2	1.49	UBC	1.45	PPIA	1.69	PPIA	2.02	TOP1	1.49	ATP5B	1.05	TOP1	1.33	PPIA	1.34	CYC1	1.01	CYC1	1.53	CYC1	1.62	EIF4A2	1.49	TOP1	2.08	EIF4A2	1.38	EIF4A2	1.43	TOP1	1.78	TOP1	1.9	CYC1	2.38	EIF4A2
	UBC	1.74	B2M	1.22	B2M	1.03	PPIA	1.55	EIF4A2	1.65	PPIA	1.84	UBC	1.56	EIF4A2	1.49	UBC	1.79	UBC	2.08	EIF4A2	1.55	B2M	1.12	EIF4A2	1.34	TOP1	1.36	ATP5B	1.02	EIF4A2	1.54	ACTB	1.69	UBC	1.66	UBC	2.17	UBC	1.52	UBC	1.52	PPIA	1.81	PPIA	2	UBC	2.62	UBC
	TOP1	2.2	EIF4A2	1.33	EIF4A2	1.03	ACTB	1.77	TOP1	1.99	TOP1	2	TOP1	1.8	TOP1	1.68	TOP1	1.83	TOP1	2.2	ACTB	1.56	EIF4A2	1.21	ACTB	1.4	EIF4A2	1.41	EIF4A2	1.24	PPIA	1.62	PPIA	1.71	TOP1	1.72	PPIA	2.19	TOP1	1.7	TOP1	1.66	UBC	1.85	UBC	2.07	PPIA	2.64	TOP1
Cerebellum	NormFinder
Gene\Group	NC + AD		NC + MSA		NC + PD		NC + PSP		NC + AD + MSA		NC + AD + MSA + PSP		NC + AD + PD		NC + AD + PD + MSA		NC + AD + PD + PSP		NC + AD + PSP		NC + MSA + PSP		NC + PD + MSA		NC + PD + PSP		NC + PD + MSA + PSP		PD + MSA		PD + MSA + PSP		PD + PSP		AD + MSA		AD + MSA + PSP		AD + PD		AD + PD + MSA		AD + PD + MSA + PSP		AD + PD + PSP		AD + PSP		NC + AD + PD + MSA + PSP
NormFinder	TBP	0.268	UBE2D2	0.261	UBE2D2	0.274	UBE2D2	0.263	TBP	0.341	UBE2D2	0.405	UBE2D2	0.36	UBE2D2	0.351	UBE2D2	0.405	UBE2D2	0.427	UBE2D2	0.287	UBE2D2	0.292	UBE2D2	0.29	UBE2D2	0.3	PPIA	0.284	UBE2D2	0.339	UBE2D2	0.435	PPIA	0.33	UBE2D2	0.461	PPIA	0.398	PPIA	0.345	UBE2D2	0.431	UBE2D2	0.457	UBE2D2	0.512	UBE2D2
	CYC1	0.359	PPIA	0.343	ATP5B	0.385	CYC1	0.526	UBE2D2	0.352	RPL13	0.63	PPIA	0.409	PPIA	0.368	RPL13	0.579	RPL13	0.624	CYC1	0.505	PPIA	0.343	CYC1	0.521	CYC1	0.506	UBE2D2	0.346	CYC1	0.574	RPL13	0.624	TBP	0.37	RPL13	0.644	UBE2D2	0.401	UBE2D2	0.382	RPL13	0.591	RPL13	0.563	RPL13	0.626	RPL13
	UBE2D2	0.365	CYC1	0.353	PPIA	0.399	UBC	0.695	PPIA	0.371	CYC1	0.642	CYC1	0.438	CYC1	0.451	CYC1	0.644	CYC1	0.685	UBC	0.651	ATP5B	0.408	UBC	0.677	UBC	0.655	GADPH	0.404	UBC	0.652	CYC1	0.782	UBE2D2	0.383	CYC1	0.748	RPL13	0.444	RPL13	0.515	CYC1	0.689	CYC1	0.742	GADPH	0.813	CYC1
	PPIA	0.429	ATP5B	0.4	CYC1	0.402	RPL13	0.82	CYC1	0.416	TBP	0.679	RPL13	0.51	ATP5B	0.513	ATP5B	0.71	TBP	0.73	RPL13	0.775	CYC1	0.418	RPL13	0.709	RPL13	0.699	ATP5B	0.442	ACTB	0.697	UBC	0.786	CYC1	0.502	TBP	0.763	CYC1	0.519	CYC1	0.516	ATP5B	0.74	ATP5B	0.792	CYC1	0.844	ATP5B
	RPL13	0.551	TBP	0.404	PUM1	0.407	GADPH	0.916	ATP5B	0.556	ATP5B	0.739	ATP5B	0.511	TBP	0.523	TBP	0.773	ATP5B	0.795	GADPH	0.776	GADPH	0.454	GADPH	0.802	GADPH	0.716	ACTB	0.448	RPL13	0.73	GADPH	0.79	RPL13	0.56	GADPH	0.804	ATP5B	0.53	ATP5B	0.546	TBP	0.806	TBP	0.88	TBP	0.862	TBP
	ATP5B	0.571	GADPH	0.439	TOP1	0.473	ATP5B	0.959	RPL13	0.569	GADPH	0.838	TBP	0.526	RPL13	0.538	GADPH	0.88	GADPH	0.91	ATP5B	0.842	PUM1	0.483	ATP5B	0.82	ATP5B	0.756	CYC1	0.5	GADPH	0.76	ATP5B	0.833	ATP5B	0.625	ATP5B	0.839	TBP	0.614	TBP	0.587	GADPH	0.822	GADPH	0.889	ATP5B	0.944	GAPDH
	PUM1	0.735	PUM1	0.493	GADPH	0.513	B2M	0.962	PUM1	0.781	PUM1	0.957	B2M	0.691	EIF4A2	0.725	B2M	0.889	B2M	0.98	PUM1	0.87	TOP1	0.536	PUM1	0.826	PUM1	0.78	PUM1	0.526	ATP5B	0.863	ACTB	0.838	GADPH	0.768	ACTB	0.912	B2M	0.717	EIF4A2	0.783	ACTB	0.894	B2M	0.947	ACTB	1.003	PUM1
	B2M	0.751	TOP1	0.571	ACTB	0.524	PUM1	0.965	EIF4A2	0.783	UBC	0.983	PUM1	0.718	PUM1	0.729	PUM1	0.914	PUM1	1.008	TBP	0.898	RPL13	0.559	B2M	0.848	ACTB	0.811	RPL13	0.534	PUM1	0.869	PUM1	0.962	EIF4A2	0.9	UBC	1.107	EIF4A2	0.837	GADPH	0.813	PUM1	0.985	ACTB	0.979	B2M	1.1	UBC
	EIF4A2	0.836	RPL13	0.597	RPL13	0.544	TBP	1.024	GADPH	0.835	PPIA	1.056	EIF4A2	0.746	GADPH	0.798	UBC	0.95	UBC	1.034	ACTB	0.933	EIF4A2	0.585	ACTB	0.857	TBP	0.908	TOP1	0.536	B2M	1.012	B2M	0.984	ACTB	0.912	PUM1	1.115	PUM1	0.875	PUM1	0.846	UBC	0.999	PUM1	1.055	UBC	1.226	PPIA
	UBC	0.872	UBC	0.61	EIF4A2	0.558	ACTB	1.045	UBC	0.929	B2M	1.079	UBC	0.852	UBC	0.87	PPIA	1.04	PPIA	1.186	TOP1	1.03	TBP	0.602	TOP1	0.974	TOP1	0.918	EIF4A2	0.607	PPIA	1.032	TBP	1.071	PUM1	0.975	B2M	1.163	TOP1	0.897	ACTB	0.87	B2M	1.046	UBC	1.062	PUM1	1.242	ACTB
	GADPH	0.947	EIF4A2	0.611	UBC	0.601	TOP1	1.137	B2M	1.017	ACTB	1.086	GADPH	0.887	B2M	0.916	ACTB	1.07	ACTB	1.205	PPIA	1.046	UBC	0.62	TBP	0.997	PPIA	0.92	UBC	0.629	TOP1	1.035	EIF4A2	1.294	TOP1	1.055	PPIA	1.205	GADPH	0.914	TOP1	0.937	PPIA	1.048	PPIA	1.176	PPIA	1.423	B2M
	TOP1	1.159	ACTB	0.779	B2M	0.621	PPIA	1.217	TOP1	1.078	EIF4A2	1.127	TOP1	0.985	TOP1	0.946	EIF4A2	1.094	EIF4A2	1.224	B2M	1.072	ACTB	0.637	PPIA	1.025	B2M	0.976	TBP	0.722	TBP	1.04	PPIA	1.337	UBC	1.096	EIF4A2	1.268	UBC	0.958	UBC	0.968	EIF4A2	1.124	EIF4A2	1.22	EIF4A2	1.442	EIF4A2
	ACTB	1.284	B2M	1.094	TBP	0.63	EIF4A2	1.353	ACTB	1.106	TOP1	1.559	ACTB	1.058	ACTB	0.968	TOP1	1.488	TOP1	1.679	EIF4A2	1.201	B2M	0.94	EIF4A2	1.156	EIF4A2	1.072	B2M	1.012	EIF4A2	1.194	TOP1	1.791	B2M	1.144	TOP1	1.649	ACTB	0.998	B2M	0.977	TOP1	1.471	TOP1	1.551	TOP1	1.739	TOP1
Cerebellum	GeNorm
Gene\Group	NC + AD		NC + MSA		NC + PD		NC + PSP		NC + AD + MSA		NC + AD + MSA + PSP		NC + AD + PD		NC + AD + PD + MSA		NC + AD + PD + PSP		NC + AD + PSP		NC + MSA + PSP		NC + PD + MSA		NC + PD + PSP		NC + PD + MSA + PSP		PD + MSA		PD + MSA + PSP		PD + PSP		AD + MSA		AD + MSA + PSP		AD + PD		AD + PD + MSA		AD + PD + MSA + PSP		AD + PD + PSP		AD + PSP		NC + AD + PD + MSA + PSP
GeNorm	CYC1 | UBE2D2	0.341	PPIA | UBE2D2	0.328	PPIA | UBE2D2	0.319	GADPH | ATP5B	0.624	PPIA | UBE2D2	0.364	CYC1 | UBE2D2	0.539	PPIA | UBE2D2	0.357	PPIA | UBE2D2	0.356	CYC1 | UBE2D2	0.56	CYC1 | UBE2D2	0.536	CYC1 | UBE2D2	0.595	PPIA | UBE2D2	0.331	CYC1 | UBE2D2	0.619	GADPH | ATP5B	0.601	PPIA | UBE2D2	0.351	CYC1 | UBE2D2	0.66	CYC1 | UBE2D2	0.705	RPL13 | CYC1	0.286	CYC1 | UBE2D2	0.582	PPIA | UBE2D2	0.383	PPIA | UBE2D2	0.374	CYC1 | UBE2D2	0.595	CYC1 | UBE2D2	0.609	GADPH | ATP5B	0.514	CYC1 | UBE2D2
	PPIA	0.436	TBP	0.485	TOP1	0.441	RPL13	0.863	CYC1	0.461	RPL13	0.728	CYC1	0.461	CYC1	0.47	RPL13	0.729	RPL13	0.767	UBC	0.698	ATP5B	0.437	UBC	0.737	UBE2D2	0.781	ATP5B	0.395	UBC	0.753	UBC	0.819	UBE2D2	0.447	RPL13	0.785	CYC1	0.491	CYC1	0.492	RPL13	0.741	RPL13	0.782	RPL13	0.866	RPL13
	TBP	0.491	PUM1	0.509	PUM1	0.493	UBE2D2	0.965	RPL13	0.529	TBP	0.885	RPL13	0.542	RPL13	0.539	ATP5B	0.865	TBP	0.932	RPL13	0.811	TOP1	0.5	ACTB	0.81	CYC1	0.813	GADPH	0.451	ACTB	0.781	ACTB	0.833	PPIA	0.519	ATP5B	0.98	RPL13	0.55	RPL13	0.541	ATP5B	0.891	ATP5B	0.935	UBE2D2	1.02	ATP5B
	RPL13	0.558	ATP5B	0.53	ATP5B	0.519	CYC1	0.98	TBP	0.585	ATP5B	0.942	TBP	0.624	ATP5B	0.623	TBP	0.936	ATP5B	0.993	GADPH	0.892	PUM1	0.537	RPL13	0.873	RPL13	0.831	TOP1	0.507	RPL13	0.826	RPL13	0.891	TBP	0.608	GADPH	1.007	ATP5B	0.623	ATP5B	0.63	GADPH	0.944	GADPH	0.992	CYC1	1.068	GAPDH
	B2M	0.628	GADPH	0.543	CYC1	0.54	UBC	1.006	ATP5B	0.654	GADPH	0.973	ATP5B	0.665	TBP	0.668	B2M	0.983	GADPH	1.029	ATP5B	0.915	GADPH	0.563	GADPH	0.91	UBC	0.861	ACTB	0.545	GADPH	0.874	GADPH	0.953	ATP5B	0.686	ACTB	1.044	TBP	0.689	TBP	0.696	ACTB	0.98	ACTB	1.038	ACTB	1.12	TBP
	ATP5B	0.689	CYC1	0.563	GADPH	0.564	TBP	1.072	EIF4A2	0.712	PUM1	1.027	B2M	0.71	EIF4A2	0.715	PUM1	1.025	B2M	1.082	ACTB	0.947	CYC1	0.585	ATP5B	0.929	ACTB	0.88	CYC1	0.576	ATP5B	0.912	ATP5B	0.997	GADPH	0.754	TBP	1.074	B2M	0.741	EIF4A2	0.747	TBP	1.028	TBP	1.095	TBP	1.16	PUM1
	EIF4A2	0.737	TOP1	0.581	ACTB	0.587	PUM1	1.113	GADPH	0.78	UBC	1.078	EIF4A2	0.742	PUM1	0.771	GADPH	1.054	PUM1	1.122	TBP	1.001	EIF4A2	0.614	PUM1	0.989	PUM1	0.937	RPL13	0.599	PUM1	0.985	B2M	1.061	EIF4A2	0.807	UBC	1.136	EIF4A2	0.777	GADPH	0.808	PUM1	1.071	B2M	1.135	B2M	1.217	PPIA
	PUM1	0.796	EIF4A2	0.614	RPL13	0.611	B2M	1.148	PUM1	0.823	PPIA	1.114	PUM1	0.791	GADPH	0.808	UBC	1.091	UBC	1.166	PUM1	1.037	RPL13	0.637	B2M	1.026	PPIA	0.978	EIF4A2	0.622	PPIA	1.041	PUM1	1.117	ACTB	0.862	PUM1	1.188	TOP1	0.822	ACTB	0.853	UBC	1.113	PUM1	1.168	PUM1	1.275	UBC
	UBC	0.842	RPL13	0.642	EIF4A2	0.632	ACTB	1.18	UBC	0.876	ACTB	1.145	UBC	0.832	UBC	0.854	PPIA	1.118	PPIA	1.205	PPIA	1.086	TBP	0.665	TOP1	1.063	TOP1	1.002	PUM1	0.645	TOP1	1.071	TBP	1.166	PUM1	0.916	PPIA	1.231	UBC	0.873	PUM1	0.886	PPIA	1.141	UBC	1.204	UBC	1.323	ACTB
	GADPH	0.894	UBC	0.664	UBC	0.656	TOP1	1.226	TOP1	0.928	B2M	1.179	TOP1	0.87	TOP1	0.891	ACTB	1.147	ACTB	1.243	TOP1	1.117	UBC	0.687	PPIA	1.083	TBP	1.03	UBC	0.672	B2M	1.11	PPIA	1.218	TOP1	0.974	B2M	1.265	PUM1	0.925	TOP1	0.93	B2M	1.17	PPIA	1.235	PPIA	1.375	B2M
	TOP1	0.951	ACTB	0.702	B2M	0.676	PPIA	1.255	B2M	0.973	EIF4A2	1.216	GADPH	0.913	B2M	0.927	EIF4A2	1.182	EIF4A2	1.285	B2M	1.154	ACTB	0.705	TBP	1.11	B2M	1.063	TBP	0.707	TBP	1.14	EIF4A2	1.273	UBC	1.019	EIF4A2	1.31	GADPH	0.966	UBC	0.965	EIF4A2	1.207	EIF4A2	1.277	EIF4A2	1.429	EIF4A2
	ACTB	1.023	B2M	0.779	TBP	0.694	EIF4A2	1.308	ACTB	1.021	TOP1	1.302	ACTB	0.959	ACTB	0.961	TOP1	1.262	TOP1	1.38	EIF4A2	1.198	B2M	0.76	EIF4A2	1.152	EIF4A2	1.099	B2M	0.772	EIF4A2	1.184	TOP1	1.384	B2M	1.069	TOP1	1.399	ACTB	1	B2M	1.001	TOP1	1.283	TOP1	1.356	TOP1	1.518	TOP1
[truncated: 3 more columns]

## Sheet: Ranking - PFC
Prefrontal cortex	Comprehensive ranking
Gene\Group			NC + AD		NC + MSA		NC + PD		NC + PSP		NC + AD + MSA		NC + AD + MSA + PSP		NC + AD + PD		NC + AD + PD + MSA		NC + AD + PD + PSP		NC + AD + PSP		NC + MSA + PSP		NC + PD + MSA		NC + PD + PSP		NC + PD + MSA + PSP		PD + MSA		PD + MSA + PSP		PD + PSP		AD + MSA		AD + MSA + PSP		AD + PD		AD + PD + MSA		AD + PD + MSA + PSP		AD + PD + PSP		AD + PSP
	ACTB		ACTB	5	ACTB	9	ACTB	11	ACTB	8	ACTB	7	ACTB	8	ACTB	7	ACTB	7	ACTB	8	ACTB	8	ACTB	9	ACTB	10	ACTB	11	ACTB	11	ACTB	12	ACTB	13	ACTB	13	ACTB	5	ACTB	8	ACTB	9	ACTB	8	ACTB	8	ACTB	9	ACTB
	ATP5B		ATP5B	9	ATP5B	10	ATP5B	9	ATP5B	12	ATP5B	9	ATP5B	9	ATP5B	8	ATP5B	10	ATP5B	9	ATP5B	9	ATP5B	10	ATP5B	9	ATP5B	10	ATP5B	9	ATP5B	10	ATP5B	10	ATP5B	10	ATP5B	10	ATP5B	10	ATP5B	8	ATP5B	10	ATP5B	10	ATP5B	8	ATP5B
	B2M		B2M	10	B2M	12	B2M	12	B2M	11	B2M	8	B2M	7	B2M	10	B2M	9	B2M	7	B2M	7	B2M	12	B2M	12	B2M	12	B2M	12	B2M	13	B2M	12	B2M	11	B2M	6	B2M	6	B2M	7	B2M	7	B2M	7	B2M	6	B2M
	CYC1		CYC1	2	CYC1	3	CYC1	1	CYC1	1	CYC1	2	CYC1	2	CYC1	1	CYC1	2	CYC1	1	CYC1	1	CYC1	2	CYC1	2	CYC1	1	CYC1	2	CYC1	3	CYC1	1	CYC1	1	CYC1	2	CYC1	2	CYC1	2	CYC1	2	CYC1	2	CYC1	1	CYC1
	EIF4A2		EIF4A2	11	EIF4A2	13	EIF4A2	13	EIF4A2	13	EIF4A2	12	EIF4A2	12	EIF4A2	12	EIF4A2	12	EIF4A2	12	EIF4A2	11	EIF4A2	13	EIF4A2	13	EIF4A2	13	EIF4A2	13	EIF4A2	11	EIF4A2	11	EIF4A2	12	EIF4A2	12	EIF4A2	12	EIF4A2	10	EIF4A2	11	EIF4A2	12	EIF4A2	11	EIF4A2
	GAPDH		GAPDH	13	GAPDH	7	GAPDH	7	GAPDH	7	GAPDH	13	GAPDH	13	GAPDH	13	GAPDH	13	GAPDH	13	GAPDH	13	GAPDH	7	GAPDH	7	GAPDH	7	GAPDH	7	GAPDH	9	GAPDH	9	GAPDH	9	GAPDH	13	GAPDH	13	GAPDH	13	GAPDH	13	GAPDH	13	GAPDH	13	GAPDH
	PPIA		PPIA	1	PPIA	4	PPIA	4	PPIA	4	PPIA	5	PPIA	5	PPIA	5	PPIA	5	PPIA	5	PPIA	5	PPIA	4	PPIA	5	PPIA	4	PPIA	4	PPIA	6	PPIA	6	PPIA	5	PPIA	8	PPIA	4	PPIA	5	PPIA	5	PPIA	5	PPIA	5	PPIA
	PUM1		PUM1	4	PUM1	5	PUM1	3	PUM1	6	PUM1	6	PUM1	6	PUM1	3	PUM1	6	PUM1	6	PUM1	6	PUM1	6	PUM1	3	PUM1	6	PUM1	6	PUM1	5	PUM1	4	PUM1	3	PUM1	7	PUM1	7	PUM1	6	PUM1	6	PUM1	6	PUM1	7	PUM1
	RPL13		RPL13	8	RPL13	6	RPL13	5	RPL13	5	RPL13	4	RPL13	4	RPL13	4	RPL13	4	RPL13	4	RPL13	4	RPL13	5	RPL13	6	RPL13	5	RPL13	5	RPL13	2	RPL13	3	RPL13	6	RPL13	4	RPL13	5	RPL13	3	RPL13	3	RPL13	3	RPL13	3	RPL13
	TBP		TBP	6	TBP	11	TBP	8	TBP	9	TBP	11	TBP	11	TBP	9	TBP	11	TBP	10	TBP	10	TBP	11	TBP	11	TBP	9	TBP	10	TBP	7	TBP	7	TBP	4	TBP	11	TBP	11	TBP	12	TBP	12	TBP	11	TBP	12	TBP
	TOP1		TOP1	7	TOP1	1	TOP1	6	TOP1	3	TOP1	3	TOP1	3	TOP1	6	TOP1	3	TOP1	3	TOP1	3	TOP1	1	TOP1	4	TOP1	3	TOP1	3	TOP1	8	TOP1	8	TOP1	7	TOP1	3	TOP1	3	TOP1	4	TOP1	4	TOP1	4	TOP1	4	TOP1
	UBC		UBC	12	UBC	8	UBC	10	UBC	10	UBC	10	UBC	10	UBC	11	UBC	8	UBC	11	UBC	12	UBC	8	UBC	8	UBC	8	UBC	8	UBC	4	UBC	5	UBC	8	UBC	9	UBC	9	UBC	11	UBC	9	UBC	9	UBC	10	UBC
	UBE2D2		UBE2D2	3	UBE2D2	2	UBE2D2	2	UBE2D2	2	UBE2D2	1	UBE2D2	1	UBE2D2	2	UBE2D2	1	UBE2D2	2	UBE2D2	2	UBE2D2	3	UBE2D2	1	UBE2D2	2	UBE2D2	1	UBE2D2	1	UBE2D2	2	UBE2D2	2	UBE2D2	1	UBE2D2	1	UBE2D2	1	UBE2D2	1	UBE2D2	1	UBE2D2	2	UBE2D2
Prefrontal cortex	ΔCt method
Gene\Group			NC + AD		NC + MSA		NC + PD		NC + PSP		NC + AD + MSA		NC + AD + MSA + PSP		NC + AD + PD		NC + AD + PD + MSA		NC + AD + PD + PSP		NC + AD + PSP		NC + MSA + PSP		NC + PD + MSA		NC + PD + PSP		NC + PD + MSA + PSP		PD + MSA		PD + MSA + PSP		PD + PSP		AD + MSA		AD + MSA + PSP		AD + PD		AD + PD + MSA		AD + PD + MSA + PSP		AD + PD + PSP		AD + PSP
	ACTB		ACTB	4	ACTB	7	ACTB	10	ACTB	8	ACTB	6	ACTB	7	ACTB	7	ACTB	7	ACTB	7	ACTB	7	ACTB	8	ACTB	9	ACTB	10	ACTB	10	ACTB	12	ACTB	12	ACTB	13	ACTB	4	ACTB	7	ACTB	8	ACTB	7	ACTB	8	ACTB	9	ACTB
	ATP5B		ATP5B	8	ATP5B	9	ATP5B	8	ATP5B	10	ATP5B	8	ATP5B	8	ATP5B	8	ATP5B	8	ATP5B	8	ATP5B	8	ATP5B	9	ATP5B	8	ATP5B	8	ATP5B	8	ATP5B	10	ATP5B	10	ATP5B	10	ATP5B	8	ATP5B	8	ATP5B	7	ATP5B	8	ATP5B	7	ATP5B	7	ATP5B
	B2M		B2M	11	B2M	12	B2M	12	B2M	11	B2M	10	B2M	9	B2M	11	B2M	11	B2M	10	B2M	9	B2M	12	B2M	12	B2M	12	B2M	12	B2M	13	B2M	13	B2M	12	B2M	9	B2M	9	B2M	9	B2M	10	B2M	9	B2M	8	B2M
	CYC1		CYC1	1	CYC1	4	CYC1	1	CYC1	1	CYC1	2	CYC1	1	CYC1	2	CYC1	2	CYC1	1	CYC1	1	CYC1	1	CYC1	2	CYC1	1	CYC1	1	CYC1	3	CYC1	2	CYC1	1	CYC1	2	CYC1	1	CYC1	2	CYC1	2	CYC1	2	CYC1	1	CYC1
	EIF4A2		EIF4A2	10	EIF4A2	13	EIF4A2	13	EIF4A2	13	EIF4A2	12	EIF4A2	12	EIF4A2	12	EIF4A2	12	EIF4A2	12	EIF4A2	11	EIF4A2	13	EIF4A2	13	EIF4A2	13	EIF4A2	13	EIF4A2	11	EIF4A2	11	EIF4A2	11	CycA	6	EIF4A2	12	EIF4A2	11	EIF4A2	12	EIF4A2	12	EIF4A2	11	EIF4A2
	GADPH		GADPH	13	GADPH	6	GADPH	6	GADPH	6	GADPH	13	GADPH	13	GADPH	13	GADPH	13	GADPH	13	GADPH	13	GADPH	6	GADPH	6	GADPH	6	GADPH	6	GADPH	8	GADPH	7	GADPH	9	EIF4A2	12	GADPH	13	GADPH	13	GADPH	13	GADPH	13	GADPH	13	GADPH
	PPIA		PPIA	3	PPIA	3	PPIA	3	PPIA	2	PPIA	4	PPIA	4	PPIA	4	PPIA	4	PPIA	4	PPIA	4	PPIA	4	PPIA	3	PPIA	3	PPIA	3	PPIA	4	PPIA	4	PPIA	4	GADPH	13	PPIA	4	PPIA	4	PPIA	4	PPIA	4	PPIA	4	PPIA
	PUM1		PUM1	6	PUM1	5	PUM1	5	PUM1	5	PUM1	5	PUM1	5	PUM1	5	PUM1	5	PUM1	5	PUM1	5	PUM1	5	PUM1	5	PUM1	5	PUM1	5	PUM1	5	PUM1	3	PUM1	3	PUM1	5	PUM1	5	PUM1	5	PUM1	5	PUM1	5	PUM1	6	PUM1
	RPL13		RPL13	7	RPL13	8	RPL13	7	RPL13	7	RPL13	7	RPL13	6	RPL13	6	RPL13	6	RPL13	6	RPL13	6	RPL13	7	RPL13	7	RPL13	7	RPL13	7	RPL13	6	RPL13	8	RPL13	7	RPL13	7	RPL13	6	RPL13	6	RPL13	6	RPL13	6	RPL13	5	RPL13
	TBP		TBP	9	TBP	10	TBP	9	TBP	9	TBP	9	TBP	10	TBP	9	TBP	9	TBP	9	TBP	10	TBP	10	TBP	10	TBP	9	TBP	9	TBP	9	TBP	9	TBP	6	TBP	11	TBP	11	TBP	12	TBP	11	TBP	11	TBP	12	TBP
	TOP1		TOP1	5	TOP1	1	TOP1	4	TOP1	3	TOP1	3	TOP1	3	TOP1	3	TOP1	3	TOP1	3	TOP1	3	TOP1	2	TOP1	4	TOP1	4	TOP1	4	TOP1	7	TOP1	5	TOP1	5	TOP1	3	TOP1	3	TOP1	3	TOP1	3	TOP1	3	TOP1	3	TOP1
	UBC		UBC	12	UBC	11	UBC	11	UBC	12	UBC	11	UBC	11	UBC	10	UBC	10	UBC	11	UBC	12	UBC	11	UBC	11	UBC	11	UBC	11	UBC	2	UBC	6	UBC	8	UBC	10	UBC	10	UBC	10	UBC	9	UBC	10	UBC	10	UBC
	UBE2D2		UBE2D2	2	UBE2D2	2	UBE2D2	2	UBE2D2	4	UBE2D2	1	UBE2D2	2	UBE2D2	1	UBE2D2	1	UBE2D2	2	UBE2D2	2	UBE2D2	3	UBE2D2	1	UBE2D2	2	UBE2D2	2	UBE2D2	1	UBE2D2	1	UBE2D2	2	UBE2D2	1	UBE2D2	2	UBE2D2	1	UBE2D2	1	UBE2D2	1	UBE2D2	2	UBE2D2
Prefrontal cortex	BestKeeper
Gene\Group			NC + AD		NC + MSA		NC + PD		NC + PSP		NC + AD + MSA		NC + AD + MSA + PSP		NC + AD + PD		NC + AD + PD + MSA		NC + AD + PD + PSP		NC + AD + PSP		NC + MSA + PSP		NC + PD + MSA		NC + PD + PSP		NC + PD + MSA + PSP		PD + MSA		PD + MSA + PSP		PD + PSP		AD + MSA		AD + MSA + PSP		AD + PD		AD + PD + MSA		AD + PD + MSA + PSP		AD + PD + PSP		AD + PSP
	ACTB		ACTB	8	ACTB	10	ACTB	13	ACTB	13	ACTB	9	ACTB	10	ACTB	10	ACTB	9	ACTB	12	ACTB	12	ACTB	11	ACTB	12	ACTB	13	ACTB	12	ACTB	12	ACTB	12	ACTB	13	ACTB	7	ACTB	9	ACTB	10	ACTB	10	ACTB	11	ACTB	12	ACTB
	ATP5B		ATP5B	5	ATP5B	11	ATP5B	11	ATP5B	11	ATP5B	10	ATP5B	11	ATP5B	11	ATP5B	11	ATP5B	11	ATP5B	10	ATP5B	12	ATP5B	11	ATP5B	11	ATP5B	11	ATP5B	9	ATP5B	11	ATP5B	11	ATP5B	11	ATP5B	12	ATP5B	11	ATP5B	11	ATP5B	12	ATP5B	11	ATP5B
	B2M		B2M	10	B2M	8	B2M	10	B2M	8	B2M	2	B2M	2	B2M	5	B2M	4	B2M	4	B2M	4	B2M	6	B2M	8	B2M	9	B2M	9	B2M	11	B2M	8	B2M	9	B2M	1	B2M	1	B2M	2	B2M	2	B2M	2	B2M	2	B2M
	CYC1		CYC1	3	CYC1	4	CYC1	3	CYC1	2	CYC1	3	CYC1	3	CYC1	2	CYC1	2	CYC1	2	CYC1	2	CYC1	3	CYC1	4	CYC1	2	CYC1	3	CYC1	4	CYC1	4	CYC1	4	CYC1	3	CYC1	3	CYC1	4	CYC1	3	CYC1	3	CYC1	3	CYC1
	EIF4A2		EIF4A2	11	EIF4A2	13	EIF4A2	12	EIF4A2	12	EIF4A2	11	EIF4A2	9	EIF4A2	12	EIF4A2	10	EIF4A2	9	EIF4A2	11	EIF4A2	13	EIF4A2	13	EIF4A2	12	EIF4A2	13	EIF4A2	13	EIF4A2	13	EIF4A2	12	EIF4A2	10	EIF4A2	10	EIF4A2	5	EIF4A2	9	EIF4A2	9	EIF4A2	9	EIF4A2
	GADPH		GADPH	13	GADPH	9	GADPH	8	GADPH	10	GADPH	13	GADPH	13	GADPH	13	GADPH	13	GADPH	13	GADPH	13	GADPH	10	GADPH	9	GADPH	10	GADPH	10	GADPH	10	GADPH	10	GADPH	10	GADPH	13	GADPH	13	GADPH	13	GADPH	13	GADPH	13	GADPH	13	GADPH
	PPIA		PPIA	4	PPIA	7	PPIA	7	PPIA	6	PPIA	6	PPIA	7	PPIA	6	PPIA	7	PPIA	6	PPIA	5	PPIA	7	PPIA	6	PPIA	6	PPIA	6	PPIA	7	PPIA	7	PPIA	7	PPIA	6	PPIA	7	PPIA	7	PPIA	7	PPIA	7	PPIA	5	PPIA
	PUM1		PUM1	2	PUM1	5	PUM1	4	PUM1	5	PUM1	5	PUM1	6	PUM1	4	PUM1	6	PUM1	5	PUM1	6	PUM1	4	PUM1	5	PUM1	5	PUM1	4	PUM1	3	PUM1	3	PUM1	3	PUM1	8	PUM1	6	PUM1	8	PUM1	6	PUM1	6	PUM1	7	PUM1
	RPL13		RPL13	6	RPL13	1	RPL13	1	RPL13	1	RPL13	1	RPL13	1	RPL13	1	RPL13	1	RPL13	1	RPL13	1	RPL13	1	RPL13	1	RPL13	1	RPL13	1	RPL13	1	RPL13	1	RPL13	2	RPL13	2	RPL13	2	RPL13	1	RPL13	1	RPL13	1	RPL13	1	RPL13
	TBP		TBP	1	TBP	12	TBP	9	TBP	9	TBP	12	TBP	12	TBP	8	TBP	12	TBP	10	TBP	8	TBP	9	TBP	10	TBP	8	TBP	8	TBP	2	TBP	2	TBP	1	TBP	12	TBP	11	TBP	12	TBP	12	TBP	10	TBP	10	TBP
	TOP1		TOP1	9	TOP1	6	TOP1	6	TOP1	7	TOP1	8	TOP1	8	TOP1	7	TOP1	8	TOP1	8	TOP1	7	TOP1	8	TOP1	7	TOP1	7	TOP1	7	TOP1	8	TOP1	9	TOP1	8	TOP1	9	TOP1	8	TOP1	6	TOP1	8	TOP1	8	TOP1	8	TOP1
	UBC		UBC	12	UBC	2	UBC	5	UBC	4	UBC	7	UBC	5	UBC	9	UBC	5	UBC	7	UBC	9	UBC	2	UBC	2	UBC	3	UBC	2	UBC	5	UBC	5	UBC	5	UBC	5	UBC	4	UBC	9	UBC	5	UBC	5	UBC	6	UBC
	UBE2D2		UBE2D2	7	UBE2D2	3	UBE2D2	2	UBE2D2	3	UBE2D2	4	UBE2D2	4	UBE2D2	3	UBE2D2	3	UBE2D2	3	UBE2D2	3	UBE2D2	5	UBE2D2	3	UBE2D2	4	UBE2D2	5	UBE2D2	6	UBE2D2	6	UBE2D2	6	UBE2D2	4	UBE2D2	5	UBE2D2	3	UBE2D2	4	UBE2D2	4	UBE2D2	4	UBE2D2
Prefrontal cortex	NormFinder
Gene\Group			NC + AD		NC + MSA		NC + PD		NC + PSP		NC + AD + MSA		NC + AD + MSA + PSP		NC + AD + PD		NC + AD + PD + MSA		NC + AD + PD + PSP		NC + AD + PSP		NC + MSA + PSP		NC + PD + MSA		NC + PD + PSP		NC + PD + MSA + PSP		PD + MSA		PD + MSA + PSP		PD + PSP		AD + MSA		AD + MSA + PSP		AD + PD		AD + PD + MSA		AD + PD + MSA + PSP		AD + PD + PSP		AD + PSP
	ACTB		ACTB	4	ACTB	6	ACTB	10	ACTB	8	ACTB	5	ACTB	7	ACTB	7	ACTB	7	ACTB	7	ACTB	7	ACTB	8	ACTB	8	ACTB	10	ACTB	9	ACTB	12	ACTB	12	ACTB	13	ACTB	4	ACTB	7	ACTB	8	ACTB	7	ACTB	7	ACTB	8	ACTB
	ATP5B		ATP5B	8	ATP5B	9	ATP5B	8	ATP5B	10	ATP5B	8	ATP5B	8	ATP5B	8	ATP5B	8	ATP5B	8	ATP5B	8	ATP5B	9	ATP5B	9	ATP5B	9	ATP5B	8	ATP5B	10	ATP5B	10	ATP5B	10	ATP5B	9	ATP5B	9	ATP5B	9	ATP5B	9	ATP5B	9	ATP5B	9	ATP5B
	B2M		B2M	10	B2M	12	B2M	12	B2M	11	B2M	9	B2M	9	B2M	10	B2M	10	B2M	9	B2M	9	B2M	12	B2M	12	B2M	12	B2M	12	B2M	13	B2M	13	B2M	12	B2M	8	B2M	8	B2M	7	B2M	8	B2M	8	B2M	7	B2M
	CYC1		CYC1	2	CYC1	3	CYC1	2	CYC1	1	CYC1	2	CYC1	2	CYC1	1	CYC1	2	CYC1	1	CYC1	1	CYC1	3	CYC1	3	CYC1	1	CYC1	2	CYC1	4	CYC1	2	CYC1	1	CYC1	2	CYC1	2	CYC1	2	CYC1	2	CYC1	2	CYC1	2	CYC1
	EIF4A2		EIF4A2	11	EIF4A2	13	EIF4A2	13	EIF4A2	13	EIF4A2	12	EIF4A2	12	EIF4A2	12	EIF4A2	12	EIF4A2	12	EIF4A2	11	EIF4A2	13	EIF4A2	13	EIF4A2	13	EIF4A2	13	EIF4A2	11	EIF4A2	11	EIF4A2	11	CycA	6	EIF4A2	11	EIF4A2	10	EIF4A2	11	EIF4A2	11	EIF4A2	10	EIF4A2
	GADPH		GADPH	13	GADPH	7	GADPH	7	GADPH	6	GADPH	13	GADPH	13	GADPH	13	GADPH	13	GADPH	13	GADPH	13	GADPH	6	GADPH	6	GADPH	7	GADPH	6	GADPH	8	GADPH	7	GADPH	9	EIF4A2	11	GADPH	13	GADPH	13	GADPH	13	GADPH	13	GADPH	13	GADPH
	PPIA		PPIA	1	PPIA	4	PPIA	4	PPIA	4	PPIA	4	PPIA	4	PPIA	4	PPIA	4	PPIA	4	PPIA	3	PPIA	4	PPIA	4	PPIA	4	PPIA	4	PPIA	3	PPIA	4	PPIA	4	GADPH	13	PPIA	4	PPIA	5	PPIA	5	PPIA	5	PPIA	5	PPIA
	PUM1		PUM1	5	PUM1	5	PUM1	5	PUM1	5	PUM1	6	PUM1	5	PUM1	6	PUM1	5	PUM1	6	PUM1	6	PUM1	5	PUM1	5	PUM1	5	PUM1	5	PUM1	5	PUM1	3	PUM1	3	PUM1	7	PUM1	6	PUM1	6	PUM1	6	PUM1	6	PUM1	6	PUM1
	RPL13		RPL13	7	RPL13	8	RPL13	6	RPL13	7	RPL13	7	RPL13	6	RPL13	5	RPL13	6	RPL13	5	RPL13	5	RPL13	7	RPL13	7	RPL13	6	RPL13	7	RPL13	6	RPL13	8	RPL13	7	RPL13	5	RPL13	5	RPL13	4	RPL13	4	RPL13	4	RPL13	4	RPL13
	TBP		TBP	9	TBP	10	TBP	9	TBP	9	TBP	10	TBP	10	TBP	9	TBP	11	TBP	10	TBP	10	TBP	10	TBP	10	TBP	8	TBP	10	TBP	9	TBP	9	TBP	6	TBP	12	TBP	12	TBP	12	TBP	12	TBP	12	TBP	12	TBP
	TOP1		TOP1	6	TOP1	1	TOP1	3	TOP1	2	TOP1	3	TOP1	3	TOP1	3	TOP1	3	TOP1	3	TOP1	4	TOP1	1	TOP1	2	TOP1	3	TOP1	3	TOP1	7	TOP1	5	TOP1	5	TOP1	3	TOP1	3	TOP1	3	TOP1	3	TOP1	3	TOP1	3	TOP1
	UBC		UBC	12	UBC	11	UBC	11	UBC	12	UBC	11	UBC	11	UBC	11	UBC	9	UBC	11	UBC	12	UBC	11	UBC	11	UBC	11	UBC	11	UBC	2	UBC	6	UBC	8	UBC	10	UBC	10	UBC	11	UBC	10	UBC	10	UBC	11	UBC
	UBE2D2		UBE2D2	3	UBE2D2	2	UBE2D2	1	UBE2D2	3	UBE2D2	1	UBE2D2	1	UBE2D2	2	UBE2D2	1	UBE2D2	2	UBE2D2	2	UBE2D2	2	UBE2D2	1	UBE2D2	2	UBE2D2	1	UBE2D2	1	UBE2D2	1	UBE2D2	2	UBE2D2	1	UBE2D2	1	UBE2D2	1	UBE2D2	1	UBE2D2	1	UBE2D2	1	UBE2D2
Prefrontal cortex	Genorm
Gene\Group			NC + AD		NC + MSA		NC + PD		NC + PSP		NC + AD + MSA		NC + AD + MSA + PSP		NC + AD + PD		NC + AD + PD + MSA		NC + AD + PD + PSP		NC + AD + PSP		NC + MSA + PSP		NC + PD + MSA		NC + PD + PSP		NC + PD + MSA + PSP		PD + MSA		PD + MSA + PSP		PD + PSP		AD + MSA		AD + MSA + PSP		AD + PD		AD + PD + MSA		AD + PD + MSA + PSP		AD + PD + PSP		AD + PSP
	ACTB		ACTB	3	ACTB	7	ACTB	9	ACTB	7	ACTB	6	ACTB	6	ACTB	7	ACTB	6	ACTB	8	ACTB	7	ACTB	7	ACTB	9	ACTB	10	ACTB	9	ACTB	12	ACTB	12	ACTB	13	ACTB	5	ACTB	6	ACTB	8	ACTB	7	ACTB	8	ACTB	8	ACTB
	ATP5B		ATP5B	8	ATP5B	8	ATP5B	8	ATP5B	9	ATP5B	7	ATP5B	7	ATP5B	8	ATP5B	7	ATP5B	7	ATP5B	8	ATP5B	8	ATP5B	7	ATP5B	8	ATP5B	7	ATP5B	10	ATP5B	10	ATP5B	10	ATP5B	7	ATP5B	7	ATP5B	7	ATP5B	6	ATP5B	7	ATP5B	7	ATP5B
	B2M		B2M	11	B2M	12	B2M	12	B2M	11	B2M	10	B2M	10	B2M	11	B2M	11	B2M	10	B2M	10	B2M	12	B2M	12	B2M	12	B2M	12	B2M	13	B2M	13	B2M	12	B2M	10	B2M	10	B2M	10	B2M	11	B2M	11	B2M	10	B2M
	CYC1		CYC1	4	CYC1	3	CYC1	1	CYC1	3	CYC1	3	CYC1	3	CYC1	1	CYC1	3	CYC1	3	CYC1	3	CYC1	3	CYC1	1	CYC1	3	CYC1	3	CYC1	1	CYC1	1	CYC1	1	CYC1	3	CYC1	3	CYC1	1	CYC1	1	CYC1	1	CYC1	1	CYC1
	EIF4A2		EIF4A2	10	EIF4A2	13	EIF4A2	13	EIF4A2	13	EIF4A2	12	EIF4A2	12	EIF4A2	12	EIF4A2	12	EIF4A2	12	EIF4A2	11	EIF4A2	13	EIF4A2	13	EIF4A2	13	EIF4A2	13	EIF4A2	11	EIF4A2	11	EIF4A2	11	CycA	6	EIF4A2	12	EIF4A2	12	EIF4A2	12	EIF4A2	12	EIF4A2	12	EIF4A2
	GADPH		GADPH	13	GADPH	6	GADPH	5	GADPH	6	GADPH	13	GADPH	13	GADPH	13	GADPH	13	GADPH	13	GADPH	13	GADPH	6	GADPH	6	GADPH	6	GADPH	6	GADPH	9	GADPH	9	GADPH	9	EIF4A2	12	GADPH	13	GADPH	13	GADPH	13	GADPH	13	GADPH	13	GADPH
	PPIA		PPIA	1	PPIA	4	PPIA	3	PPIA	4	PPIA	5	PPIA	4	PPIA	3	PPIA	5	PPIA	4	PPIA	4	PPIA	4	PPIA	4	PPIA	4	PPIA	4	PPIA	6	PPIA	7	PPIA	5	GADPH	13	PPIA	4	PPIA	5	PPIA	5	PPIA	4	PPIA	4	PPIA
	PUM1		PUM1	6	PUM1	5	PUM1	1	PUM1	5	PUM1	4	PUM1	5	PUM1	1	PUM1	4	PUM1	5	PUM1	5	PUM1	5	PUM1	1	PUM1	5	PUM1	5	PUM1	5	PUM1	4	PUM1	3	PUM1	4	PUM1	5	PUM1	4	PUM1	4	PUM1	5	PUM1	5	PUM1
	RPL13		RPL13	7	RPL13	10	RPL13	10	RPL13	10	RPL13	8	RPL13	8	RPL13	6	RPL13	8	RPL13	6	RPL13	6	RPL13	10	RPL13	10	RPL13	9	RPL13	10	RPL13	1	RPL13	1	RPL13	8	RPL13	8	RPL13	8	RPL13	6	RPL13	8	RPL13	6	RPL13	6	RPL13
	TBP		TBP	9	TBP	9	TBP	7	TBP	8	TBP	9	TBP	9	TBP	9	TBP	9	TBP	9	TBP	9	TBP	9	TBP	8	TBP	7	TBP	8	TBP	7	TBP	8	TBP	4	TBP	9	TBP	9	TBP	9	TBP	9	TBP	9	TBP	9	TBP
	TOP1		TOP1	5	TOP1	1	TOP1	6	TOP1	1	TOP1	1	TOP1	1	TOP1	5	TOP1	1	TOP1	1	TOP1	1	TOP1	1	TOP1	5	TOP1	1	TOP1	1	TOP1	8	TOP1	6	TOP1	6	TOP1	1	TOP1	1	TOP1	3	TOP1	3	TOP1	3	TOP1	3	TOP1
	UBC		UBC	12	UBC	11	UBC	11	UBC	12	UBC	11	UBC	11	UBC	10	UBC	10	UBC	11	UBC	12	UBC	11	UBC	11	UBC	11	UBC	11	UBC	3	UBC	3	UBC	7	UBC	11	UBC	11	UBC	11	UBC	10	UBC	10	UBC	11	UBC
	UBE2D2		UBE2D2	1	UBE2D2	1	UBE2D2	4	UBE2D2	1	UBE2D2	1	UBE2D2	1	UBE2D2	4	UBE2D2	1	UBE2D2	1	UBE2D2	1	UBE2D2	1	UBE2D2	3	UBE2D2	1	UBE2D2	1	UBE2D2	4	UBE2D2	5	UBE2D2	1	UBE2D2	1	UBE2D2	1	UBE2D2	1	UBE2D2	1	UBE2D2	1	UBE2D2	1	UBE2D2
[truncated: 15 more columns]

## Sheet: Ranking - CB
Cerebellum	Comprehensive ranking
Gene\Group			NC + AD		NC + MSA		NC + PD		NC + PSP		NC + AD + MSA		NC + AD + MSA + PSP		NC + AD + PD		NC + AD + PD + MSA		NC + AD + PD + PSP		NC + AD + PSP		NC + MSA + PSP		NC + PD + MSA		NC + PD + PSP		NC + PD + MSA + PSP		PD + MSA		PD + MSA + PSP		PD + PSP		AD + MSA		AD + MSA + PSP		AD + PD		AD + PD + MSA		AD + PD + MSA + PSP		AD + PD + PSP		AD + PSP
Delta Ct	ACTB		ACTB	10	ACTB	11	ACTB	7	ACTB	10	ACTB	9	ACTB	8	ACTB	8	ACTB	9	ACTB	9	ACTB	9	ACTB	9	ACTB	7	ACTB	10	ACTB	9	ACTB	3	ACTB	5	ACTB	10	ACTB	9	ACTB	8	ACTB	10	ACTB	6	ACTB	8	ACTB	8	ACTB
	ATP5B		ATP5B	6	ATP5B	6	ATP5B	3	ATP5B	3	ATP5B	6	ATP5B	6	ATP5B	5	ATP5B	4	ATP5B	5	ATP5B	6	ATP5B	8	ATP5B	3	ATP5B	7	ATP5B	4	ATP5B	5	ATP5B	9	ATP5B	9	ATP5B	8	ATP5B	6	ATP5B	5	ATP5B	5	ATP5B	4	ATP5B	5	ATP5B
	B2M		B2M	9	B2M	13	B2M	13	B2M	9	B2M	12	B2M	10	B2M	10	B2M	12	B2M	8	B2M	8	B2M	10	B2M	13	B2M	9	B2M	10	B2M	13	B2M	10	B2M	8	B2M	11	B2M	9	B2M	8	B2M	11	B2M	9	B2M	9	B2M
	CYC1		CYC1	3	CYC1	4	CYC1	5	CYC1	4	CYC1	4	CYC1	2	CYC1	3	CYC1	3	CYC1	3	CYC1	3	CYC1	2	CYC1	5	CYC1	2	CYC1	2	CYC1	8	CYC1	2	CYC1	2	CYC1	2	CYC1	3	CYC1	4	CYC1	4	CYC1	3	CYC1	3	CYC1
	EIF4A2		EIF4A2	11	EIF4A2	12	EIF4A2	11	EIF4A2	12	EIF4A2	10	EIF4A2	12	EIF4A2	11	EIF4A2	10	EIF4A2	12	EIF4A2	12	EIF4A2	13	EIF4A2	12	EIF4A2	13	EIF4A2	13	EIF4A2	12	EIF4A2	13	EIF4A2	12	EIF4A2	10	EIF4A2	11	EIF4A2	11	EIF4A2	10	EIF4A2	12	EIF4A2	11	EIF4A2
	GAPDH		GADPH	7	GADPH	8	GADPH	9	GADPH	2	GADPH	5	GADPH	7	GADPH	9	GADPH	7	GADPH	7	GADPH	7	GADPH	6	GADPH	6	GADPH	6	GADPH	3	GADPH	4	GADPH	7	GADPH	6	GADPH	6	GADPH	5	GADPH	9	GADPH	8	GADPH	6	GADPH	4	GADPH
	PPIA		PPIA	4	PPIA	2	PPIA	2	PPIA	13	PPIA	2	PPIA	11	PPIA	2	PPIA	2	PPIA	11	PPIA	11	PPIA	12	PPIA	2	PPIA	12	PPIA	11	PPIA	1	PPIA	11	PPIA	13	PPIA	1	PPIA	12	PPIA	2	PPIA	1	PPIA	11	PPIA	12	PPIA
	PUM1		PUM1	8	PUM1	5	PUM1	6	PUM1	8	PUM1	8	PUM1	5	PUM1	7	PUM1	8	PUM1	6	PUM1	5	PUM1	7	PUM1	4	PUM1	5	PUM1	7	PUM1	6	PUM1	6	PUM1	7	PUM1	7	PUM1	7	PUM1	6	PUM1	9	PUM1	7	PUM1	7	PUM1
	RPL13		RPL13	5	RPL13	9	RPL13	8	RPL13	5	RPL13	7	RPL13	3	RPL13	4	RPL13	6	RPL13	2	RPL13	2	RPL13	4	RPL13	10	RPL13	4	RPL13	5	RPL13	7	RPL13	4	RPL13	3	RPL13	5	RPL13	2	RPL13	3	RPL13	3	RPL13	2	RPL13	2	RPL13
	TBP		TBP	2	TBP	3	TBP	12	TBP	7	TBP	3	TBP	4	TBP	6	TBP	5	TBP	4	TBP	4	TBP	5	TBP	9	TBP	8	TBP	8	TBP	10	TBP	8	TBP	5	TBP	3	TBP	4	TBP	7	TBP	7	TBP	5	TBP	6	TBP
	TOP1		TOP1	13	TOP1	10	TOP1	4	TOP1	11	TOP1	13	TOP1	13	TOP1	13	TOP1	13	TOP1	13	TOP1	13	TOP1	11	TOP1	8	TOP1	11	TOP1	12	TOP1	9	TOP1	12	TOP1	11	TOP1	12	TOP1	13	TOP1	12	TOP1	12	TOP1	13	TOP1	13	TOP1
	UBC		UBC	12	UBC	7	UBC	10	UBC	6	UBC	11	UBC	9	UBC	12	UBC	11	UBC	10	UBC	10	UBC	3	UBC	11	UBC	3	UBC	6	UBC	11	UBC	3	UBC	4	UBC	13	UBC	10	UBC	13	UBC	13	UBC	10	UBC	10	UBC
	UBE2D2		UBE2D2	1	UBE2D2	1	UBE2D2	1	UBE2D2	1	UBE2D2	1	UBE2D2	1	UBE2D2	1	UBE2D2	1	UBE2D2	1	UBE2D2	1	UBE2D2	1	UBE2D2	1	UBE2D2	1	UBE2D2	1	UBE2D2	2	UBE2D2	1	UBE2D2	1	UBE2D2	4	UBE2D2	1	UBE2D2	1	UBE2D2	2	UBE2D2	1	UBE2D2	1	UBE2D2
Cerebellum	ΔCt method
Gene\Group			NC + AD		NC + MSA		NC + PD		NC + PSP		NC + AD + MSA		NC + AD + MSA + PSP		NC + AD + PD		NC + AD + PD + MSA		NC + AD + PD + PSP		NC + AD + PSP		NC + MSA + PSP		NC + PD + MSA		NC + PD + PSP		NC + PD + MSA + PSP		PD + MSA		PD + MSA + PSP		PD + PSP		AD + MSA		AD + MSA + PSP		AD + PD		AD + PD + MSA		AD + PD + MSA + PSP		AD + PD + PSP		AD + PSP
Delta Ct	ACTB		ACTB	13	ACTB	12	ACTB	8	ACTB	10	ACTB	13	ACTB	10	ACTB	13	ACTB	13	ACTB	11	ACTB	11	ACTB	9	ACTB	12	ACTB	8	ACTB	8	ACTB	5	ACTB	4	ACTB	6	ACTB	9	ACTB	7	ACTB	13	ACTB	10	ACTB	7	ACTB	8	ACTB
	ATP5B		ATP5B	6	ATP5B	4	ATP5B	2	ATP5B	6	ATP5B	5	ATP5B	5	ATP5B	5	ATP5B	4	ATP5B	4	ATP5B	5	ATP5B	6	ATP5B	3	ATP5B	6	ATP5B	6	ATP5B	4	ATP5B	7	ATP5B	7	ATP5B	6	ATP5B	6	ATP5B	5	ATP5B	5	ATP5B	4	ATP5B	4	ATP5B
	B2M		B2M	7	B2M	13	B2M	12	B2M	8	B2M	11	B2M	11	B2M	7	B2M	11	B2M	7	B2M	7	B2M	12	B2M	13	B2M	9	B2M	12	B2M	13	B2M	11	B2M	8	B2M	13	B2M	10	B2M	7	B2M	13	B2M	11	B2M	7	B2M
	CYC1		CYC1	3	CYC1	3	CYC1	4	CYC1	2	CYC1	4	CYC1	2	CYC1	3	CYC1	3	CYC1	3	CYC1	3	CYC1	2	CYC1	4	CYC1	2	CYC1	2	CYC1	6	CYC1	2	CYC1	3	CYC1	4	CYC1	3	CYC1	4	CYC1	3	CYC1	3	CYC1	3	CYC1
	EIF4A2		EIF4A2	9	EIF4A2	10	EIF4A2	10	EIF4A2	13	EIF4A2	7	EIF4A2	12	EIF4A2	9	EIF4A2	7	EIF4A2	12	EIF4A2	12	EIF4A2	13	EIF4A2	9	EIF4A2	13	EIF4A2	13	EIF4A2	10	EIF4A2	13	EIF4A2	11	EIF4A2	8	EIF4A2	12	EIF4A2	8	EIF4A2	7	EIF4A2	12	EIF4A2	12	EIF4A2
	GADPH		GADPH	11	GADPH	6	GADPH	7	GADPH	5	GADPH	9	GADPH	6	GADPH	11	GADPH	9	GADPH	6	GADPH	6	GADPH	4	GADPH	5	GADPH	5	GADPH	5	GADPH	3	GADPH	6	GADPH	5	GADPH	7	GADPH	5	GADPH	11	GADPH	8	GADPH	5	GADPH	5	GADPH
	PPIA		PPIA	4	PPIA	2	PPIA	3	PPIA	12	PPIA	2	PPIA	9	PPIA	2	PPIA	2	PPIA	10	PPIA	10	PPIA	11	PPIA	2	PPIA	11	PPIA	9	PPIA	1	PPIA	9	PPIA	12	PPIA	1	PPIA	11	PPIA	2	PPIA	1	PPIA	10	PPIA	11	PPIA
	PUM1		PUM1	8	PUM1	7	PUM1	5	PUM1	7	PUM1	8	PUM1	7	PUM1	8	PUM1	8	PUM1	8	PUM1	8	PUM1	7	PUM1	6	PUM1	7	PUM1	7	PUM1	9	PUM1	8	PUM1	9	PUM1	10	PUM1	9	PUM1	10	PUM1	9	PUM1	8	PUM1	10	PUM1
	RPL13		RPL13	5	RPL13	9	RPL13	9	RPL13	4	RPL13	6	RPL13	3	RPL13	4	RPL13	5	RPL13	2	RPL13	2	RPL13	5	RPL13	8	RPL13	4	RPL13	4	RPL13	8	RPL13	5	RPL13	2	RPL13	5	RPL13	2	RPL13	3	RPL13	4	RPL13	2	RPL13	2	RPL13
	TBP		TBP	2	TBP	5	TBP	13	TBP	9	TBP	3	TBP	4	TBP	6	TBP	6	TBP	5	TBP	4	TBP	8	TBP	10	TBP	12	TBP	11	TBP	12	TBP	12	TBP	10	TBP	3	TBP	4	TBP	6	TBP	6	TBP	6	TBP	6	TBP
	TOP1		TOP1	12	TOP1	8	TOP1	6	TOP1	11	TOP1	12	TOP1	13	TOP1	12	TOP1	12	TOP1	13	TOP1	13	TOP1	10	TOP1	7	TOP1	10	TOP1	10	TOP1	7	TOP1	10	TOP1	13	TOP1	11	TOP1	13	TOP1	9	TOP1	11	TOP1	13	TOP1	13	TOP1
	UBC		UBC	10	UBC	11	UBC	11	UBC	3	UBC	10	UBC	8	UBC	10	UBC	10	UBC	9	UBC	9	UBC	3	UBC	11	UBC	3	UBC	3	UBC	11	UBC	3	UBC	4	UBC	12	UBC	8	UBC	12	UBC	12	UBC	9	UBC	9	UBC
	UBE2D2		UBE2D2	1	UBE2D2	1	UBE2D2	1	UBE2D2	1	UBE2D2	1	UBE2D2	1	UBE2D2	1	UBE2D2	1	UBE2D2	1	UBE2D2	1	UBE2D2	1	UBE2D2	1	UBE2D2	1	UBE2D2	1	UBE2D2	2	UBE2D2	1	UBE2D2	1	UBE2D2	2	UBE2D2	1	UBE2D2	1	UBE2D2	2	UBE2D2	1	UBE2D2	1	UBE2D2
Cerebellum	BestKeeper
Gene\Group			NC + AD		NC + MSA		NC + PD		NC + PSP		NC + AD + MSA		NC + AD + MSA + PSP		NC + AD + PD		NC + AD + PD + MSA		NC + AD + PD + PSP		NC + AD + PSP		NC + MSA + PSP		NC + PD + MSA		NC + PD + PSP		NC + PD + MSA + PSP		PD + MSA		PD + MSA + PSP		PD + PSP		AD + MSA		AD + MSA + PSP		AD + PD		AD + PD + MSA		AD + PD + MSA + PSP		AD + PD + PSP		AD + PSP
BestKeeper	ACTB		ACTB	2	ACTB	6	ACTB	3	ACTB	13	ACTB	2	ACTB	4	ACTB	1	ACTB	1	ACTB	4	ACTB	4	ACTB	13	ACTB	1	ACTB	13	ACTB	10	ACTB	1	ACTB	9	ACTB	12	ACTB	3	ACTB	5	ACTB	2	ACTB	1	ACTB	4	ACTB	4	ACTB
	ATP5B		ATP5B	4	ATP5B	11	ATP5B	11	ATP5B	6	ATP5B	5	ATP5B	5	ATP5B	4	ATP5B	5	ATP5B	5	ATP5B	5	ATP5B	7	ATP5B	11	ATP5B	6	ATP5B	7	ATP5B	12	ATP5B	6	ATP5B	6	ATP5B	6	ATP5B	6	ATP5B	5	ATP5B	5	ATP5B	6	ATP5B	5	ATP5B
	B2M		B2M	10	B2M	12	B2M	12	B2M	4	B2M	10	B2M	7	B2M	10	B2M	10	B2M	8	B2M	7	B2M	6	B2M	12	B2M	4	B2M	5	B2M	9	B2M	3	B2M	3	B2M	4	B2M	4	B2M	9	B2M	7	B2M	5	B2M	7	B2M
	CYC1		CYC1	8	CYC1	7	CYC1	7	CYC1	11	CYC1	9	CYC1	9	CYC1	9	CYC1	9	CYC1	10	CYC1	10	CYC1	9	CYC1	9	CYC1	8	CYC1	9	CYC1	11	CYC1	11	CYC1	11	CYC1	8	CYC1	10	CYC1	8	CYC1	9	CYC1	10	CYC1	10	CYC1
	EIF4A2		EIF4A2	11	EIF4A2	13	EIF4A2	13	EIF4A2	9	EIF4A2	12	EIF4A2	10	EIF4A2	11	EIF4A2	12	EIF4A2	9	EIF4A2	9	EIF4A2	12	EIF4A2	13	EIF4A2	12	EIF4A2	13	EIF4A2	13	EIF4A2	12	EIF4A2	9	EIF4A2	11	EIF4A2	9	EIF4A2	11	EIF4A2	11	EIF4A2	9	EIF4A2	9	EIF4A2
	GADPH		GADPH	1	GADPH	9	GADPH	10	GADPH	8	GADPH	1	GADPH	3	GADPH	2	GADPH	2	GADPH	3	GADPH	3	GADPH	8	GADPH	8	GADPH	10	GADPH	8	GADPH	6	GADPH	7	GADPH	8	GADPH	2	GADPH	3	GADPH	3	GADPH	3	GADPH	3	GADPH	2	GADPH
	PPIA		PPIA	6	PPIA	3	PPIA	2	PPIA	12	PPIA	6	PPIA	12	PPIA	7	PPIA	7	PPIA	11	PPIA	11	PPIA	10	PPIA	3	PPIA	7	PPIA	11	PPIA	7	PPIA	13	PPIA	13	PPIA	10	PPIA	13	PPIA	10	PPIA	10	PPIA	12	PPIA	12	PPIA
	PUM1		PUM1	3	PUM1	4	PUM1	8	PUM1	2	PUM1	3	PUM1	1	PUM1	3	PUM1	3	PUM1	1	PUM1	1	PUM1	2	PUM1	4	PUM1	3	PUM1	2	PUM1	2	PUM1	2	PUM1	2	PUM1	1	PUM1	1	PUM1	1	PUM1	2	PUM1	1	PUM1	1	PUM1
	RPL13		RPL13	7	RPL13	5	RPL13	4	RPL13	5	RPL13	7	RPL13	6	RPL13	6	RPL13	6	RPL13	6	RPL13	6	RPL13	3	RPL13	7	RPL13	5	RPL13	4	RPL13	4	RPL13	4	RPL13	7	RPL13	7	RPL13	7	RPL13	4	RPL13	4	RPL13	7	RPL13	6	RPL13
	TBP		TBP	5	TBP	2	TBP	6	TBP	1	TBP	4	TBP	2	TBP	5	TBP	4	TBP	2	TBP	2	TBP	1	TBP	2	TBP	1	TBP	1	TBP	3	TBP	1	TBP	1	TBP	5	TBP	2	TBP	6	TBP	6	TBP	2	TBP	3	TBP
	TOP1		TOP1	13	TOP1	10	TOP1	5	TOP1	10	TOP1	13	TOP1	13	TOP1	13	TOP1	13	TOP1	13	TOP1	13	TOP1	11	TOP1	10	TOP1	11	TOP1	12	TOP1	10	TOP1	10	TOP1	4	TOP1	13	TOP1	11	TOP1	13	TOP1	13	TOP1	11	TOP1	11	TOP1
	UBC		UBC	12	UBC	1	UBC	9	UBC	7	UBC	11	UBC	11	UBC	12	UBC	11	UBC	12	UBC	12	UBC	4	UBC	5	UBC	9	UBC	6	UBC	8	UBC	8	UBC	10	UBC	12	UBC	12	UBC	12	UBC	12	UBC	13	UBC	13	UBC
	UBE2D2		UBE2D2	9	UBE2D2	8	UBE2D2	1	UBE2D2	3	UBE2D2	8	UBE2D2	8	UBE2D2	8	UBE2D2	8	UBE2D2	7	UBE2D2	8	UBE2D2	5	UBE2D2	6	UBE2D2	2	UBE2D2	3	UBE2D2	5	UBE2D2	5	UBE2D2	5	UBE2D2	9	UBE2D2	8	UBE2D2	7	UBE2D2	8	UBE2D2	8	UBE2D2	8	UBE2D2
Cerebellum	NormFinder
Gene\Group			NC + AD		NC + MSA		NC + PD		NC + PSP		NC + AD + MSA		NC + AD + MSA + PSP		NC + AD + PD		NC + AD + PD + MSA		NC + AD + PD + PSP		NC + AD + PSP		NC + MSA + PSP		NC + PD + MSA		NC + PD + PSP		NC + PD + MSA + PSP		PD + MSA		PD + MSA + PSP		PD + PSP		AD + MSA		AD + MSA + PSP		AD + PD		AD + PD + MSA		AD + PD + MSA + PSP		AD + PD + PSP		AD + PSP
NormFinder	ACTB		ACTB	13	ACTB	12	ACTB	8	ACTB	10	ACTB	13	ACTB	11	ACTB	13	ACTB	13	ACTB	11	ACTB	11	ACTB	9	ACTB	12	ACTB	9	ACTB	8	ACTB	5	ACTB	4	ACTB	7	ACTB	9	ACTB	7	ACTB	13	ACTB	10	ACTB	7	ACTB	8	ACTB
	ATP5B		ATP5B	6	ATP5B	4	ATP5B	2	ATP5B	6	ATP5B	5	ATP5B	5	ATP5B	5	ATP5B	4	ATP5B	4	ATP5B	5	ATP5B	6	ATP5B	3	ATP5B	6	ATP5B	6	ATP5B	4	ATP5B	7	ATP5B	6	ATP5B	6	ATP5B	6	ATP5B	5	ATP5B	5	ATP5B	4	ATP5B	4	ATP5B
	B2M		B2M	8	B2M	13	B2M	12	B2M	7	B2M	11	B2M	10	B2M	7	B2M	11	B2M	7	B2M	7	B2M	12	B2M	13	B2M	8	B2M	12	B2M	13	B2M	9	B2M	9	B2M	13	B2M	10	B2M	7	B2M	13	B2M	10	B2M	7	B2M
	CYC1		CYC1	2	CYC1	3	CYC1	4	CYC1	2	CYC1	4	CYC1	3	CYC1	3	CYC1	3	CYC1	3	CYC1	3	CYC1	2	CYC1	4	CYC1	2	CYC1	2	CYC1	6	CYC1	2	CYC1	3	CYC1	4	CYC1	3	CYC1	4	CYC1	4	CYC1	3	CYC1	3	CYC1
	EIF4A2		EIF4A2	9	EIF4A2	11	EIF4A2	10	EIF4A2	13	EIF4A2	8	EIF4A2	12	EIF4A2	9	EIF4A2	7	EIF4A2	12	EIF4A2	12	EIF4A2	13	EIF4A2	9	EIF4A2	13	EIF4A2	13	EIF4A2	10	EIF4A2	13	EIF4A2	11	EIF4A2	8	EIF4A2	12	EIF4A2	8	EIF4A2	7	EIF4A2	12	EIF4A2	12	EIF4A2
	GADPH		GADPH	11	GADPH	6	GADPH	7	GADPH	5	GADPH	9	GADPH	6	GADPH	11	GADPH	9	GADPH	6	GADPH	6	GADPH	5	GADPH	5	GADPH	5	GADPH	5	GADPH	3	GADPH	6	GADPH	5	GADPH	7	GADPH	5	GADPH	11	GADPH	8	GADPH	6	GADPH	6	GADPH
	PPIA		PPIA	4	PPIA	2	PPIA	3	PPIA	12	PPIA	3	PPIA	9	PPIA	2	PPIA	2	PPIA	10	PPIA	10	PPIA	11	PPIA	2	PPIA	12	PPIA	11	PPIA	1	PPIA	10	PPIA	12	PPIA	1	PPIA	11	PPIA	1	PPIA	1	PPIA	11	PPIA	11	PPIA
	PUM1		PUM1	7	PUM1	7	PUM1	5	PUM1	8	PUM1	7	PUM1	7	PUM1	8	PUM1	8	PUM1	8	PUM1	8	PUM1	7	PUM1	6	PUM1	7	PUM1	7	PUM1	7	PUM1	8	PUM1	8	PUM1	10	PUM1	9	PUM1	9	PUM1	9	PUM1	8	PUM1	9	PUM1
	RPL13		RPL13	5	RPL13	9	RPL13	9	RPL13	4	RPL13	6	RPL13	2	RPL13	4	RPL13	6	RPL13	2	RPL13	2	RPL13	4	RPL13	8	RPL13	4	RPL13	4	RPL13	8	RPL13	5	RPL13	2	RPL13	5	RPL13	2	RPL13	3	RPL13	3	RPL13	2	RPL13	2	RPL13
	TBP		TBP	1	TBP	5	TBP	13	TBP	9	TBP	1	TBP	4	TBP	6	TBP	5	TBP	5	TBP	4	TBP	8	TBP	10	TBP	11	TBP	9	TBP	12	TBP	12	TBP	10	TBP	2	TBP	4	TBP	6	TBP	6	TBP	5	TBP	5	TBP
	TOP1		TOP1	12	TOP1	8	TOP1	6	TOP1	11	TOP1	12	TOP1	13	TOP1	12	TOP1	12	TOP1	13	TOP1	13	TOP1	10	TOP1	7	TOP1	10	TOP1	10	TOP1	9	TOP1	11	TOP1	13	TOP1	11	TOP1	13	TOP1	10	TOP1	11	TOP1	13	TOP1	13	TOP1
	UBC		UBC	10	UBC	10	UBC	11	UBC	3	UBC	10	UBC	8	UBC	10	UBC	10	UBC	9	UBC	9	UBC	3	UBC	11	UBC	3	UBC	3	UBC	11	UBC	3	UBC	4	UBC	12	UBC	8	UBC	12	UBC	12	UBC	9	UBC	10	UBC
	UBE2D2		UBE2D2	3	UBE2D2	1	UBE2D2	1	UBE2D2	1	UBE2D2	2	UBE2D2	1	UBE2D2	1	UBE2D2	1	UBE2D2	1	UBE2D2	1	UBE2D2	1	UBE2D2	1	UBE2D2	1	UBE2D2	1	UBE2D2	2	UBE2D2	1	UBE2D2	1	UBE2D2	3	UBE2D2	1	UBE2D2	2	UBE2D2	2	UBE2D2	1	UBE2D2	1	UBE2D2
Cerebellum	GeNorm
Gene\Group			NC + AD		NC + MSA		NC + PD		NC + PSP		NC + AD + MSA		NC + AD + MSA + PSP		NC + AD + PD		NC + AD + PD + MSA		NC + AD + PD + PSP		NC + AD + PSP		NC + MSA + PSP		NC + PD + MSA		NC + PD + PSP		NC + PD + MSA + PSP		PD + MSA		PD + MSA + PSP		PD + PSP		AD + MSA		AD + MSA + PSP		AD + PD		AD + PD + MSA		AD + PD + MSA + PSP		AD + PD + PSP		AD + PSP
GeNorm	ACTB		ACTB	12	ACTB	11	ACTB	7	ACTB	9	ACTB	12	ACTB	9	ACTB	12	ACTB	12	ACTB	10	ACTB	10	ACTB	6	ACTB	11	ACTB	3	ACTB	6	ACTB	5	ACTB	3	ACTB	3	ACTB	8	ACTB	5	ACTB	12	ACTB	8	ACTB	5	ACTB	5	ACTB
	ATP5B		ATP5B	6	ATP5B	4	ATP5B	4	ATP5B	1	ATP5B	5	ATP5B	4	ATP5B	5	ATP5B	4	ATP5B	3	ATP5B	4	ATP5B	5	ATP5B	2	ATP5B	6	ATP5B	1	ATP5B	2	ATP5B	6	ATP5B	6	ATP5B	5	ATP5B	3	ATP5B	4	ATP5B	4	ATP5B	3	ATP5B	3	ATP5B
	B2M		B2M	5	B2M	12	B2M	11	B2M	8	B2M	11	B2M	10	B2M	6	B2M	11	B2M	5	B2M	6	B2M	11	B2M	12	B2M	8	B2M	11	B2M	12	B2M	10	B2M	7	B2M	12	B2M	10	B2M	6	B2M	12	B2M	10	B2M	7	B2M
	CYC1		CYC1	1	CYC1	6	CYC1	5	CYC1	4	CYC1	2	CYC1	1	CYC1	2	CYC1	2	CYC1	1	CYC1	1	CYC1	1	CYC1	6	CYC1	1	CYC1	3	CYC1	6	CYC1	1	CYC1	1	CYC1	1	CYC1	1	CYC1	2	CYC1	2	CYC1	1	CYC1	1	CYC1
	EIF4A2		EIF4A2	7	EIF4A2	8	EIF4A2	9	EIF4A2	12	EIF4A2	6	EIF4A2	11	EIF4A2	7	EIF4A2	6	EIF4A2	11	EIF4A2	11	EIF4A2	12	EIF4A2	7	EIF4A2	12	EIF4A2	12	EIF4A2	8	EIF4A2	12	EIF4A2	11	EIF4A2	7	EIF4A2	11	EIF4A2	7	EIF4A2	6	EIF4A2	11	EIF4A2	11	EIF4A2
	GADPH		GADPH	10	GADPH	5	GADPH	6	GAPDH	1	GADPH	7	GADPH	5	GADPH	11	GADPH	8	GADPH	7	GADPH	5	GADPH	4	GADPH	5	GADPH	5	GAPDH	1	GADPH	3	GADPH	5	GADPH	5	GADPH	6	GADPH	4	GADPH	11	GADPH	7	GADPH	4	GADPH	4	GAPDH
	PPIA		PPIA	2	PPIA	1	PPIA	1	PPIA	11	PPIA	1	PPIA	8	PPIA	1	PPIA	1	PPIA	9	PPIA	9	PPIA	9	PPIA	1	PPIA	10	PPIA	8	PPIA	1	PPIA	8	PPIA	10	PPIA	3	PPIA	9	PPIA	1	PPIA	1	PPIA	9	PPIA	10	PPIA
	PUM1		PUM1	8	PUM1	3	PUM1	3	PUM1	7	PUM1	8	PUM1	6	PUM1	8	PUM1	7	PUM1	6	PUM1	7	PUM1	8	PUM1	4	PUM1	7	PUM1	7	PUM1	9	PUM1	7	PUM1	8	PUM1	9	PUM1	8	PUM1	10	PUM1	9	PUM1	7	PUM1	8	PUM1
	RPL13		RPL13	4	RPL13	9	RPL13	8	RPL13	2	RPL13	3	RPL13	2	RPL13	3	RPL13	3	RPL13	2	RPL13	2	RPL13	3	RPL13	8	RPL13	4	RPL13	4	RPL13	7	RPL13	4	RPL13	4	RPL13	1	RPL13	2	RPL13	3	RPL13	3	RPL13	2	RPL13	2	RPL13
	TBP		TBP	3	TBP	2	TBP	12	TBP	6	TBP	4	TBP	3	TBP	4	TBP	5	TBP	4	TBP	3	TBP	7	TBP	9	TBP	11	TBP	10	TBP	11	TBP	11	TBP	9	TBP	4	TBP	6	TBP	5	TBP	5	TBP	6	TBP	6	TBP
	TOP1		TOP1	11	TOP1	7	TOP1	2	TOP1	10	TOP1	10	TOP1	12	TOP1	10	TOP1	10	TOP1	12	TOP1	12	TOP1	10	TOP1	3	TOP1	9	TOP1	9	TOP1	4	TOP1	9	TOP1	12	TOP1	10	TOP1	12	TOP1	8	TOP1	10	TOP1	12	TOP1	12	TOP1
	UBC		UBC	9	UBC	10	UBC	10	UBC	5	UBC	9	UBC	7	UBC	9	UBC	9	UBC	8	UBC	8	UBC	2	UBC	10	UBC	2	UBC	5	UBC	10	UBC	2	UBC	2	UBC	11	UBC	7	UBC	9	UBC	11	UBC	8	UBC	9	UBC
	UBE2D2		UBE2D2	1	UBE2D2	1	UBE2D2	1	UBE2D2	3	UBE2D2	1	UBE2D2	1	UBE2D2	1	UBE2D2	1	UBE2D2	1	UBE2D2	1	UBE2D2	1	UBE2D2	1	UBE2D2	1	UBE2D2	2	UBE2D2	1	UBE2D2	1	UBE2D2	1	UBE2D2	2	UBE2D2	1	UBE2D2	1	UBE2D2	1	UBE2D2	1	UBE2D2	1	UBE2D2
[truncated: 14 more columns]
